# Supplementary material for: Exposure to deltamethrin leads to gill liver damage, oxidative stress, inflammation, and metabolic disorders of Japanese flounder (Paralichthys olivaceus)
Source: Front Toxicol. 2025 Apr 16;7:1560192. doi: 10.3389/ftox.2025.1560192 (PMC12041085; doi:10.3389/ftox.2025.1560192)
Supplement: Supplementary file 2 [file Table1.xls]

## Sheet: 0.07-1
0.003330199940999	1065.25130208334
0.006663533274333	1065.36
0.009996866607666	1065.65807291667
0.013330199940999	1065.16
0.016663533274333	1065.07317708334
0.019996866607666	1065.46888020834
0.023330199940999	1066.08098958334
0.026663533274333	1066.01354166667
0.029996866607666	1065.99388020834
0.033330199940999	1066.24505208334
0.036663533274333	1066.52135416667
0.039996866607666	1066.94856770834
0.043330199940999	1066.81080729167
0.046663533274333	1067.19466145834
0.049996866607666	1067.59791666667
0.053330199940999	1068.28072916667
0.056663533274333	1068.54361979167
0.059996866607666	1068.52486979167
0.063330199940999	1068.37591145834
0.066663533274333	1068.52330729167
0.069996866607666	1068.73
0.073330199940999	1069.1
0.076663533274333	1069.47877604167
0.079996866607666	1069.60182291667
0.083330199940999	1070.04
0.086663533274333	1070.38151041667
0.089996866607666	1070.76744791667
0.093330199940999	1070.55690104167
0.096663533274333	1070.09
0.099996866607666	1070.12005208334
0.103330199940999	1070.48619791667
0.106663533274333	1070.85494791667
0.109996866607666	1071.04
0.113330199940999	1071.27356770834
0.116663533274333	1071.47721354167
0.119996866607666	1071.31653645834
0.123330199940999	1071.27643229167
0.126663533274333	1071.23736979167
0.129996866607666	1071.59856770834
0.133330199940999	1072.34440104167
0.136663533274333	1072.85
0.139996866607666	1073.16
0.143330199940999	1072.84309895834
0.146663533274333	1073.18
0.149996866607666	1073.61940104167
0.153330199940999	1073.79700520834
0.156663533274333	1073.88
0.159996866607666	1073.7
0.163330199940999	1073.96705729167
0.166663533274333	1074.48
0.169996866607666	1074.92408854167
0.173330199940999	1075.26
0.176663533274333	1075.08138020834
0.179996866607666	1075.21510416667
0.183330199940999	1074.99
0.186663533274333	1074.76393229167
0.189996866607666	1074.70260416667
0.193330199940999	1075.33
0.196663533274333	1075.87877604167
0.199996866607666	1076.04
0.203330199940999	1075.86927083334
0.206663533274333	1075.91041666667
0.209996866607666	1075.84752604167
0.213330199940999	1076.05416666667
0.216663533274333	1076.75
0.219996866607666	1077.46341145834
0.223330199940999	1077.68268229167
0.226663533274333	1077.46
0.229996866607666	1077.50052083334
0.233330199940999	1077.82994791667
0.236663533274333	1078.57083333334
0.239996866607666	1079.47786458334
0.243330199940999	1079.89036458334
0.246663533274333	1080.31588541667
0.249996866607666	1080.38567708334
0.253330199940999	1081.06
0.256663533274333	1081.35950520834
0.259996866607666	1081.73
0.263330199940999	1081.87
0.266663533274333	1082.19
0.269996866607666	1082.34
0.273330199940999	1082.33919270834
0.276663533274333	1082.11
0.279996866607666	1082.47122395834
0.283330199940999	1082.97799479167
0.286663533274333	1083.49361979167
0.289996866607666	1083.85
0.29333	1084.49
0.296663533274333	1084.92
0.299996866607666	1085.01770833334
0.30333	1085.09908854167
0.306663533274333	1085.35572916667
0.309996866607666	1085.73
0.31333	1085.89127604167
0.316663533274333	1086.38
0.319996866607666	1087.04127604167
0.32333	1087.68
0.326663533274333	1088.04
0.329996866607666	1088.25
0.33333	1088.39348958334
0.336663533274333	1088.74908854167
0.339996866607666	1088.89
0.34333	1089.6
0.346663533274333	1089.68463541667
0.349996866607667	1090.19
0.35333	1090.39
0.356663533274333	1090.61
0.359996866607667	1090.59752604167
0.36333	1090.67369791667
0.366663533274333	1090.99973958334
0.369996866607667	1091.23
0.37333	1091.32317708334
0.376663533274333	1091.56341145834
0.379996866607667	1092.07
0.38333	1092.57447916667
0.386663533274333	1092.85768229167
0.389996866607667	1092.94205729167
0.39333	1092.66979166667
0.396663533274334	1093.11666666667
0.399996866607667	1093.77721354167
0.40333	1094.75833333334
0.406663533274334	1095.30638020834
0.409996866607667	1095.35611979167
0.41333	1095.63138020834
0.416663533274334	1095.97916666667
0.419996866607667	1096.65104166667
0.42333	1097.03893229167
0.426663533274334	1096.83528645834
0.429996866607667	1096.59986979167
0.43333	1096.27239583334
0.436663533274334	1096.67239583334
0.439996866607667	1097.22447916667
0.443330199941001	1098.10716145834
0.446663533274334	1098.62
0.449996866607667	1098.81
0.453330199941001	1098.63854166667
0.456663533274334	1098.79622395834
0.459996866607667	1099.15338541667
0.463330199941001	1099.63
0.466663533274334	1099.66
0.469996866607667	1099.96276041667
0.473330199941001	1100.57213541667
0.476663533274334	1101.00442708334
0.479996866607667	1100.69
0.483330199941001	1100.3
0.486663533274334	1100.65
0.489996866607667	1101.05
0.493330199941001	1101.30013020834
0.496663533274334	1101.30533854167
0.499996866607668	1101.87
0.503330199941001	1102.20403645834
0.506663533274334	1102.61705729167
0.509996866607667	1102.71888020834
0.513330199941001	1102.98736979167
0.516663533274334	1103.02
0.519996866607667	1103.05
0.523330199941001	1103.09283854167
0.526663533274334	1103.35
0.529996866607667	1104.02
0.533330199941001	1104.45794270834
0.536663533274334	1104.69895833334
0.539996866607667	1104.60755208334
0.54333	1104.92747395834
0.546663533274334	1105.29479166667
0.549996866607667	1105.32708333334
0.55333	1105.41028645834
0.556663533274334	1105.17
0.559996866607667	1105.64388020834
0.56333	1105.95768229167
0.566663533274334	1106.67864583334
0.569996866607667	1107.42
0.57333	1107.91
0.576663533274333	1107.95091145834
0.579996866607667	1107.78190104167
0.58333	1108.05716145834
0.586663533274333	1108.74
0.589996866607667	1109.27
0.59333	1109.25494791667
0.596663533274333	1108.78489583334
0.599996866607667	1108.47838541667
0.60333	1108.79361979167
0.606663533274333	1109.37
0.609996866607666	1109.82
0.61333	1109.64
0.616663533274333	1109.74856770834
0.619996866607666	1110.34
0.62333	1110.93997395834
0.626663533274333	1111.2
0.629996866607666	1111.24
0.63333	1111.79
0.636663533274333	1112.64544270834
0.639996866607666	1113.15221354167
0.643330199940999	1113.38489583334
0.646663533274333	1113.61041666667
0.649996866607666	1113.88958333334
0.653330199940999	1114.31276041667
0.656663533274333	1114.68697916667
0.659996866607666	1114.82
0.663330199940999	1114.43
0.666663533274333	1114.31184895834
0.669996866607666	1114.73
0.673330199940999	1115.19700520834
0.676663533274332	1115.69
0.679996866607666	1115.99361979167
0.683330199940999	1116.77708333334
0.686663533274332	1117.12526041667
0.689996866607666	1117.2
0.693330199940999	1117.18489583334
0.696663533274332	1117.37
0.699996866607666	1117.75338541667
0.703330199940999	1118.50325520834
0.706663533274332	1119.19661458334
0.709996866607665	1119.98177083334
0.713330199940999	1120.11692708334
0.716663533274332	1120.35729166667
0.719996866607665	1120.70755208334
0.723330199940999	1121.51
0.726663533274332	1121.84856770834
0.729996866607665	1121.98268229167
0.733330199940998	1121.57161458334
0.736663533274332	1121.54830729167
0.739996866607665	1121.44231770834
0.743330199940998	1121.80052083334
0.746663533274332	1122.15794270834
0.749996866607665	1122.37135416667
0.753330199940998	1122.33229166667
0.756663533274332	1122.35
0.759996866607665	1122.2
0.763330199940998	1122.04518229167
0.766663533274332	1121.95
0.769996866607665	1122.35924479167
0.773330199940998	1122.81106770834
0.776663533274331	1122.9
0.779996866607665	1122.42942708334
0.783330199940998	1122.56
0.786663533274331	1123.35651041667
0.789996866607665	1124.17877604167
0.793330199940998	1124.3
0.796663533274331	1123.59309895834
0.799996866607664	1123.36
0.803330199940998	1123.46731770834
0.806663533274331	1123.78
0.809996866607664	1123.85169270834
0.813330199940998	1123.82213541667
0.816663533274331	1124.29
0.819996866607664	1125.29
0.823330199940998	1126.09778645834
0.826663533274331	1125.64
0.829996866607664	1124.97
0.833330199940997	1124.65442708334
0.836663533274331	1125.58815104167
0.839996866607664	1126.48971354167
0.843330199940997	1126.8
0.846663533274331	1126.79
0.849996866607664	1126.44
0.853330199940997	1126.44
0.856663533274331	1126.81080729167
0.859996866607664	1127.61510416667
0.863330199940997	1128.51744791667
0.86666353327433	1128.85
0.869996866607664	1129.41184895834
0.873330199940997	1130.10338541667
0.87666353327433	1130.31
0.879996866607664	1130.22447916667
0.883330199940997	1130.06002604167
0.88666353327433	1130.59
0.889996866607664	1131.01002604167
0.893330199940997	1131.28
0.89666353327433	1131.92
0.899996866607664	1132.24479166667
0.903330199940997	1132.3
0.90666353327433	1131.66
0.909996866607663	1131.85
0.913330199940997	1132.23
0.91666353327433	1132.95143229167
0.919996866607663	1133.36197916667
0.923330199940997	1133.73229166667
0.92666353327433	1133.89505208334
0.929996866607663	1134.15520833334
0.933330199940997	1134.46575520834
0.93666353327433	1134.75598958334
0.939996866607663	1134.74427083334
0.943330199940996	1134.89791666667
0.94666353327433	1135.13
0.949996866607663	1135.41
0.953330199940996	1135.30794270834
0.95666353327433	1135.35013020834
0.959996866607663	1135.73
0.963330199940996	1136.45
0.966663533274329	1136.94
0.969996866607663	1136.99153645834
0.973330199940996	1137.08489583334
0.976663533274329	1136.99
0.979996866607663	1137.13
0.983330199940996	1137.03893229167
0.986663533274329	1136.82200520834
0.989996866607663	1136.46
0.993330199940996	1136.47643229167
0.996663533274329	1137.07
0.999996866607662	1137.74
1.00333	1138.30611979167
1.00666353327433	1138.42005208334
1.00999686660766	1138.37786458334
1.01333	1137.78645833334
1.01666353327433	1137.98658854167
1.01999686660766	1138.55651041667
1.02333	1139.34
1.02666353327433	1139.41
1.02999686660766	1139.53489583334
1.03333	1139.67434895834
1.03666353327433	1139.75
1.03999686660767	1139.68463541667
1.04333	1140.14270833334
1.04666353327433	1140.65
1.04999686660767	1140.6
1.05333	1140.22903645834
1.05666353327433	1139.81861979167
1.05999686660767	1139.66927083334
1.06333	1139.50651041667
1.06666353327433	1139.41692708334
1.06999686660767	1139.78697916667
1.07333	1140.22
1.07666353327433	1140.24791666667
1.07999686660767	1139.56380208334
1.08333	1139.04
1.08666353327433	1139.51
1.08999686660767	1139.94
1.09333	1140.19322916667
1.09666353327433	1139.95872395834
1.09999686660767	1140.25494791667
1.10333	1140.6
1.10666353327433	1140.87
1.10999686660767	1140.42604166667
1.11333	1140.07122395834
1.11666353327433	1139.65989583334
1.11999686660767	1139.37096354167
1.12333	1138.83033854167
1.12666353327433	1138.92643229167
1.12999686660767	1139.84
1.13333	1140.89
1.13666353327433	1140.88294270834
1.13999686660767	1140.44934895834
1.14333	1140.07916666667
1.14666353327433	1140.59466145834
1.14999686660767	1141.17760416667
1.15333	1141.73
1.15666353327433	1141.48268229167
1.15999686660767	1141.29
1.16333	1141.20807291667
1.16666353327434	1141.79192708334
1.16999686660767	1141.97981770834
1.17333	1142.24388020834
1.17666353327434	1142.44192708334
1.17999686660767	1142.90846354167
1.18333	1142.79466145834
1.18666353327434	1142.48619791667
1.18999686660767	1142
1.19333	1142.13
1.19666353327434	1142.95494791667
1.19999686660767	1143.87864583334
1.20333	1144.19817708334
1.20666353327434	1144.2
1.20999686660767	1144.28763020834
1.21333	1144.60416666667
1.21666353327434	1144.08
1.21999686660767	1143.79
1.22333	1143.22864583334
1.22666353327434	1143.17473958334
1.22999686660767	1142.82864583334
1.23333	1142.58229166667
1.23666353327434	1141.98
1.23999686660767	1141.36901041667
1.24333	1140.91901041667
1.24666353327434	1140.59986979167
1.24999686660767	1140.51184895834
1.25333	1140.16705729167
1.25666353327434	1140.03763020834
1.25999686660767	1139.54674479167
1.26333	1139.44075520834
1.26666353327434	1139.40572916667
1.26999686660767	1139.42408854167
1.27333	1139.13489583334
1.27666353327434	1139.03059895834
1.27999686660767	1139.37
1.28333	1139.99
1.28666353327434	1140.77447916667
1.28999686660767	1141.14
1.29333	1141.60611979167
1.29666353327434	1141.49
1.29999686660767	1141.35716145834
1.30333	1141
1.30666353327434	1140.77096354167
1.30999686660767	1141.44270833334
1.31333	1142.4
1.31666353327434	1142.69388020834
1.31999686660767	1142.55
1.32333019994101	1142.33
1.32666353327434	1142.92838541667
1.32999686660767	1142.86158854167
1.33333019994101	1143.18
1.33666353327434	1143.17
1.33999686660767	1143.61809895834
1.34333019994101	1143.60494791667
1.34666353327434	1144.19
1.34999686660767	1144.38
1.35333019994101	1145.06
1.35666353327434	1145.51
1.35999686660767	1146.34270833334
1.36333019994101	1146.73932291667
1.36666353327434	1147.09
1.36999686660767	1147.55989583334
1.37333019994101	1147.85
1.37666353327434	1148.46315104167
1.37999686660767	1149.00638020834
1.38333019994101	1150.01
1.38666353327434	1150.32044270834
1.38999686660767	1150.58
1.39333019994101	1150.84661458334
1.39666353327434	1151.50950520834
1.39999686660767	1151.84114583334
1.40333019994101	1151.93580729167
1.40666353327434	1151.95989583334
1.40999686660767	1152.18020833334
1.41333019994101	1152.34934895834
1.41666353327434	1152.49
1.41999686660767	1153.06
1.42333019994101	1153.7
1.42666353327434	1153.6
1.42999686660767	1152.92877604167
1.43333019994101	1152.81
1.43666353327434	1153.53919270834
1.43999686660767	1154.42903645834
1.44333019994101	1154.36419270834
1.44666353327434	1154.05572916667
1.44999686660767	1153.61510416667
1.45333019994101	1153.76184895834
1.45666353327434	1153.66041666667
1.45999686660768	1153.74791666667
1.46333019994101	1153.65
1.46666353327434	1154.21041666667
1.46999686660768	1154.53528645834
1.47333019994101	1154.81106770834
1.47666353327434	1154.60338541667
1.47999686660768	1154.89
1.48333019994101	1155.35846354167
1.48666353327434	1155.55377604167
1.48999686660768	1155.23841145834
1.49333019994101	1154.79192708334
1.49666353327434	1154.59466145834
1.49999686660768	1154.7
1.50333019994101	1154.82
1.50666353327434	1155.25611979167
1.50999686660768	1155.51
1.51333019994101	1155.37
1.51666353327434	1155.39856770834
1.51999686660768	1155.80416666667
1.52333019994101	1156.63
1.52666353327434	1156.98
1.52999686660768	1156.74322916667
1.53333019994101	1156.80846354167
1.53666353327434	1156.91302083334
1.53999686660768	1157.28
1.54333019994101	1157.35
1.54666353327434	1157.60182291667
1.54999686660768	1157.97
1.55333019994101	1158.32044270834
1.55666353327434	1158.38802083334
1.55999686660768	1158.43
1.56333019994101	1158.54270833334
1.56666353327434	1159.18776041667
1.56999686660768	1159.94856770834
1.57333019994101	1160.45807291667
1.57666353327434	1160.67994791667
1.57999686660768	1160.59895833334
1.58333019994101	1160.55
1.58666353327434	1160.81
1.58999686660768	1161.09
1.59333019994101	1161.86783854167
1.59666353327434	1162.42
1.59999686660768	1163.04622395834
1.60333019994101	1163.46
1.60666353327435	1163.79947916667
1.60999686660768	1164.15104166667
1.61333019994101	1163.97838541667
1.61666353327435	1164.08020833334
1.61999686660768	1164.17916666667
1.62333019994101	1165.34049479167
1.62666353327435	1166.58424479167
1.62999686660768	1168.06354166667
1.63333019994101	1168.62721354167
1.63666353327435	1168.86822916667
1.63999686660768	1168.83
1.64333019994101	1169.17877604167
1.64666353327435	1169.32005208334
1.64999686660768	1169.81341145834
1.65333019994101	1170.22604166667
1.65666353327435	1170.61223958334
1.65999686660768	1170.90638020834
1.66333019994101	1171.00364583334
1.66666353327435	1171.86
1.66999686660768	1172.63619791667
1.67333019994101	1173.74
1.67666353327435	1174.37122395834
1.67999686660768	1174.76705729167
1.68333019994101	1174.65338541667
1.68666353327435	1174.79583333334
1.68999686660768	1175.38
1.69333019994101	1176.40924479167
1.69666353327435	1177.36
1.69999686660768	1177.68645833334
1.70333019994101	1177.70846354167
1.70666353327435	1177.38580729167
1.70999686660767	1177.62760416667
1.71333	1178.36419270834
1.71666353327434	1179.33177083334
1.71999686660767	1179.57317708334
1.72333	1179.76
1.72666353327434	1179.84
1.72999686660767	1180.33
1.73333	1180.45533854167
1.73666353327434	1180.26041666667
1.73999686660767	1180.6
1.74333	1181.23372395834
1.74666353327434	1182.14518229167
1.74999686660767	1183.07
1.75333	1183.67994791667
1.75666353327434	1184.43
1.75999686660767	1184.58489583334
1.76333	1184.75872395834
1.76666353327434	1185.09
1.76999686660767	1185.54
1.77333	1186.02
1.77666353327434	1186.3
1.77999686660767	1186.37473958334
1.78333	1186.84
1.78666353327434	1186.88
1.78999686660767	1186.60638020834
1.79333	1186.36549479167
1.79666353327434	1186.67
1.79999686660767	1187.52122395834
1.80333	1188.20794270834
1.80666353327434	1188.49166666667
1.80999686660767	1188.54192708334
1.81333	1188.39322916667
1.81666353327434	1188.81341145834
1.81999686660767	1189.53854166667
1.82333	1190.26
1.82666353327434	1190.95065104167
1.82999686660767	1191.32
1.83333	1191.47
1.83666353327434	1191.23307291667
1.83999686660767	1190.97330729167
1.84333	1191.15
1.84666353327434	1191.76223958334
1.84999686660767	1192.48072916667
1.85333019994101	1193.08294270834
1.85666353327434	1193.62473958334
1.85999686660767	1193.99908854167
1.86333019994101	1194.43489583334
1.86666353327434	1196.31
1.86999686660767	1202.42942708334
1.87333019994101	1216.76
1.87666353327434	1245.45052083334
1.87999686660767	1295.21106770834
1.88333019994101	1361.89947916667
1.88666353327434	1429.09
1.88999686660767	1481.26041666667
1.89333019994101	1512.09
1.89666353327434	1525.32122395834
1.89999686660767	1523.63
1.90333019994101	1513.92604166667
1.90666353327434	1510.18763020834
1.90999686660767	1528.22
1.91333019994101	1575.96614583334
1.91666353327434	1647.11744791667
1.91999686660767	1725.82252604167
1.92333019994101	1803.35130208334
1.92666353327434	1891.34505208334
1.92999686660767	2037.58567708334
1.93333019994101	2604.41
1.93666353327434	4416.94
1.93999686660767	6936.88
1.94333019994101	9194.64856770833
1.94666353327434	10249.9427083334
1.94999686660767	10758.9662760417
1.95333019994101	12236.9236979167
1.95666353327434	16564.3186197917
1.95999686660767	24250.8821614584
1.96333019994101	32560.4
1.96666353327434	37143.466015625
1.96999686660767	36297.1192708334
1.97333019994101	32235.040234375
1.97666353327434	28098.5522135417
1.97999686660767	25232.1
1.98333019994101	23372.051953125
1.98666353327434	21981.6
1.98999686660767	20798.7736979167
1.99333019994101	19843.2552083334
1.99666353327434	19140.328515625
1.99999686660768	18577.8716145834
2.00333019994101	17950.494140625
2.00666353327434	17198.4
2.00999686660767	16407.8813802084
2.01333019994101	15660.1033854167
2.01666353327434	15107.9588541667
2.01999686660768	15667.4545572917
2.02333019994101	21197.9305989584
2.02666353327434	43751.358984375
2.02999686660768	114803.039713542
2.03333019994101	291414
2.03666353327434	541737.041536459
2.03999686660768	752559.560677084
2.04333019994101	853078
2.04666353327434	862937.09453125
2.04999686660768	862933.746614583
2.05333019994101	862933.746614583
2.05666353327434	862933.746614583
2.05999686660768	862933.746614583
2.06333019994101	862933.746614583
2.06666353327434	862933.746614583
2.06999686660768	862933.746614583
2.07333019994101	862933.746614583
2.07666353327434	862933.746614583
2.07999686660768	862933.746614583
2.08333019994101	862933.746614583
2.08666353327434	862933.746614583
2.08999686660768	862933.746614583
2.09333019994101	862933.746614583
2.09666353327434	862933.746614583
2.09999686660768	862933.746614583
2.10333019994101	862933.746614583
2.10666353327434	862933.746614583
2.10999686660768	862933.746614583
2.11333019994101	862933.746614583
2.11666353327434	862933.746614583
2.11999686660768	862933.746614583
2.12333019994101	862933.746614583
2.12666353327434	862933.746614583
2.12999686660768	862933.746614583
2.13333019994101	862933.746614583
2.13666353327434	862933.746614583
2.13999686660768	862933.746614583
2.14333019994101	862933.746614583
2.14666353327435	862933.746614583
2.14999686660768	862933.746614583
2.15333019994101	862933.746614583
2.15666353327435	862933.746614583
2.15999686660768	862933.746614583
2.16333019994101	862933.746614583
2.16666353327435	862933.746614583
2.16999686660768	862933.746614583
2.17333019994101	862933.746614583
2.17666353327435	862933.746614583
2.17999686660768	862933.746614583
2.18333019994101	862933.746614583
2.18666353327435	862933.746614583
2.18999686660768	862933.746614583
2.19333019994101	862933.746614583
2.19666353327435	862933.746614583
2.19999686660768	862933.746614583
2.20333019994101	862933.746614583
2.20666353327435	862933.746614583
2.20999686660768	862933.746614583
2.21333019994101	862933.746614583
2.21666353327435	862933.746614583
2.21999686660768	862933.746614583
2.22333019994101	862933.746614583
2.22666353327435	862933.746614583
2.22999686660768	862933.746614583
2.23333019994101	862933.746614583
2.23666353327435	862933.746614583
2.23999686660768	862933.746614583
2.24333019994101	862933.746614583
2.24666353327435	862933.746614583
2.24999686660768	862933.746614583
2.25333019994101	862933.746614583
2.25666353327435	862933.746614583
2.25999686660768	862933.746614583
2.26333019994101	862933.746614583
2.26666353327435	862933.746614583
2.26999686660768	862933.746614583
2.27333019994101	862933.746614583
2.27666353327435	862933.746614583
2.27999686660768	862933.746614583
2.28333019994101	862933.746614583
2.28666353327435	862933.746614583
2.28999686660768	862933.746614583
2.29333019994101	862933.746614583
2.29666353327435	862933.746614583
2.29999686660768	862933.746614583
2.30333019994102	862933.746614583
2.30666353327435	862933.746614583
2.30999686660768	862933.746614583
2.31333019994102	862933.746614583
2.31666353327435	862933.746614583
2.31999686660768	862933.746614583
2.32333019994102	862933.746614583
2.32666353327435	862933.746614583
2.32999686660768	862933.746614583
2.33333019994102	862933.746614583
2.33666353327435	862933.746614583
2.33999686660768	862933.746614583
2.34333019994102	862933.746614583
2.34666353327435	862933.746614583
2.34999686660768	860870.008463542
2.35333019994102	806166.398046875
2.35666353327435	621556.344661459
2.35999686660768	377976.103255209
2.36333019994102	180562.930729167
2.36666353327435	111495.004817709
2.36999686660768	102137.108072917
2.37333019994102	98115.8
2.37666353327435	94555.5654947917
2.37999686660768	91323.537109375
2.38333019994102	88292.2572916667
2.38666353327435	85427.1256510417
2.38999686660768	82692.3102864584
2.39333019994102	79962.5786458333
2.39666353327435	77344.1016927084
2.39999686660768	74826.6998697917
2.40333019994102	72491.1
2.40666353327435	70328.7596354167
2.40999686660768	68264.0778645834
2.41333019994102	66369.510546875
2.41666353327435	64611.7571614584
2.41999686660768	63079.8690104167
2.42333019994102	61952.8885416667
2.42666353327435	61636.2
2.42999686660768	62338
2.43333019994102	63581.8212239584
2.43666353327435	64270.2263020833
2.43999686660768	63326.6759114584
2.44333019994102	60477.9
2.44666353327435	56458.3611979167
2.44999686660769	52415.6
2.45333019994102	49081.9407552084
2.45666353327435	46616.2938802083
2.45999686660769	44795.0174479167
2.46333019994102	43475.8272135417
2.46666353327435	42446.8404947917
2.46999686660769	41597.0009114583
2.47333019994102	40806.5541666667
2.47666353327435	40028.7
2.47999686660769	39242.6
2.48333019994102	38470.2411458333
2.48666353327435	37713.4481770834
2.48999686660769	36984.991015625
2.49333019994102	36235.0329427084
2.49666353327435	35486.7963541667
2.49999686660769	34743.2170572917
2.50333019994102	34056.2063802084
2.50666353327435	33388.0174479167
2.50999686660769	32746.1701822917
2.51333019994102	32117.4240885417
2.51666353327435	31498.5
2.51999686660769	30849.861328125
2.52333019994102	30195.8415364584
2.52666353327435	29619.045703125
2.52999686660769	29342.2
2.53333019994102	29479.525390625
2.53666353327435	29846.3778645834
2.53999686660769	30073.7688802084
2.54333019994102	29944.5
2.54666353327435	29533.9557291667
2.54999686660769	28984.6
2.55333019994102	28422.3
2.55666353327435	28106.5
2.55999686660769	28383.6434895834
2.56333019994102	29326.5880208334
2.56666353327435	30426.0615885417
2.56999686660769	30892.676953125
2.57333019994102	30349.8595052084
2.57666353327435	29145.7247395834
2.57999686660769	27878.4580729167
2.58333019994102	26893.802734375
2.58666353327435	26155.8466145834
2.58999686660769	25558.1
2.59333019994102	25006.0602864584
2.59666353327436	24435.4
2.59999686660769	23784.9462239584
2.60333019994102	23065
2.60666353327436	22355
2.60999686660769	21725.1
2.61333019994102	21181.526953125
2.61666353327436	20702.8908854167
2.61999686660769	20276.6162760417
2.62333019994102	19990.5424479167
2.62666353327436	19954.7829427084
2.62999686660769	20214.4170572917
2.63333019994102	20623.4
2.63666353327436	20954.4809895834
2.63999686660769	21058.1126302084
2.64333019994102	20682.8782552084
2.64666353327436	19262.1
2.64999686660769	16324.1502604167
2.65333019994102	12309.5497395834
2.65666353327436	8447.83
2.65999686660769	5771.94
2.66333019994102	4388.49010416667
2.66666353327436	3822.63
2.66999686660769	3620.99466145834
2.67333019994102	3551.00872395834
2.67666353327436	3571.58541666667
2.67999686660769	3734.94674479167
2.68333019994102	4045.90963541667
2.68666353327436	4371.90208333334
2.68999686660769	4550.56575520834
2.69333019994102	4524.62
2.69666353327436	4349.83
2.69999686660769	4096.86
2.70333019994102	3821.7
2.70666353327436	3591.79973958334
2.70999686660769	3459.8
2.71333019994102	3413.94
2.71666353327436	3394.79
2.71999686660769	3349.74
2.72333019994102	3266.07643229167
2.72666353327436	3163.40299479167
2.72999686660769	3062.1
2.73333019994103	2974.96471354167
2.73666353327436	2906.97630208334
2.73999686660769	2856.12434895834
2.74333019994103	2820.03
2.74666353327436	2793.78815104167
2.74999686660769	2772.67
2.75333019994103	2752.86783854167
2.75666353327436	2733.48450520834
2.75999686660769	2725.12330729167
2.76333019994103	2740.87
2.76666353327436	2786.12838541667
2.76999686660769	2846.44
2.77333019994103	2892.33333333334
2.77666353327436	2915.23
2.77999686660769	2947.29
2.78333019994103	3032.41
2.78666353327436	3180.35221354167
2.78999686660769	3342.27
2.79333019994103	3446.47395833334
2.79666353327436	3434.38033854167
2.79999686660769	3296.81966145834
2.80333019994103	3075.89817708334
2.80666353327436	2849.77708333334
2.80999686660769	2691.09557291667
2.81333019994103	2657.48
2.81666353327436	2789.12096354167
2.81999686660769	3115.44
2.82333019994103	3611.89986979167
2.82666353327436	4162.82
2.82999686660769	4563.05
2.83333019994103	4631.53
2.83666353327436	4343.48229166667
2.83999686660769	3863.48424479167
2.84333019994103	3413.04322916667
2.84666353327436	3141.44
2.84999686660769	3075.44895833334
2.85333019994103	3152.14674479167
2.85666353327436	3253.42565104167
2.85999686660769	3268.36
2.86333019994103	3161.77
2.86666353327436	2981.20338541667
2.86999686660769	2801.14205729167
2.87333019994103	2665.69
2.87666353327436	2582.69
2.8799968666077	2539.30455729167
2.88333019994103	2521.33
2.88666353327436	2515.23059895834
2.8899968666077	2518.41588541667
2.89333019994103	2532.55
2.89666353327436	2556.78
2.8999968666077	2581.78815104167
2.90333019994103	2611.18997395834
2.90666353327436	2656.54
2.9099968666077	2710.98190104167
2.91333019994103	2732.99661458334
2.91666353327436	2685.48385416667
2.9199968666077	2576.02044270833
2.92333019994103	2446.88893229167
2.92666353327436	2337.82213541667
2.9299968666077	2263.36731770834
2.93333019994103	2219.29
2.93666353327436	2202.41197916667
2.9399968666077	2230.37
2.94333019994103	2347.37447916667
2.94666353327436	2583.47708333334
2.9499968666077	2896.57994791667
2.95333019994103	3166.91
2.95666353327436	3299.76028645833
2.9599968666077	3378.33268229167
2.96333019994103	3802.10872395834
2.96666353327436	5219.35
2.9699968666077	8101.16341145834
2.97333019994103	11952.4
2.97666353327436	15202.994921875
2.9799968666077	16311.9341145834
2.98333019994103	15081.2052083334
2.98666353327436	12646.3454427084
2.9899968666077	10276.439453125
2.99333019994103	8525.89401041667
2.99666353327436	7343.44791666667
2.9999968666077	6538.35
3.00333019994103	5972.81
3.00666353327436	5564.18138020834
3.0099968666077	5232.08385416667
3.01333019994103	4914.94622395834
3.01666353327437	4602.80221354167
3.0199968666077	4336.93502604167
3.02333019994103	4175.36
3.02666353327437	4258.29830729167
3.0299968666077	5070.89
3.03333019994103	7727.57643229167
3.03666353327437	13530.2880208334
3.0399968666077	22297.6
3.04333019994103	31039.7158854167
3.04666353327437	35457.5520833334
3.0499968666077	33609.9
3.05333019994103	27471.7334635417
3.05666353327437	20742.1088541667
3.0599968666077	15678.1434895834
3.06333019994103	12493.3
3.06666353327437	10507.4361979167
3.0699968666077	9149.16
3.07333019994103	8125.67799479167
3.07666353327437	7320.29348958334
3.0799968666077	6704.01
3.08333019994103	6232.29
3.08666353327437	5860.12
3.0899968666077	5542.31888020834
3.09333019994103	5264.75286458334
3.09666353327437	5020.87291666667
3.0999968666077	4807.66
3.10333019994103	4618.45651041667
3.10666353327437	4450.47356770834
3.1099968666077	4302.92
3.11333019994103	4178.64010416667
3.11666353327437	4075.17083333334
3.1199968666077	3987.25
3.12333019994103	3902.50325520834
3.12666353327437	3809.24
3.1299968666077	3701.71809895834
3.13333019994103	3584.56419270834
3.13666353327437	3466.17369791667
3.1399968666077	3354.75247395834
3.14333019994103	3257.39622395834
3.14666353327437	3179.87317708334
3.1499968666077	3123.46341145834
3.15333019994103	3084.99440104167
3.15666353327437	3059.53528645834
3.1599968666077	3035.53
3.16333019994103	3003.00716145834
3.16666353327437	2956.96692708334
3.1699968666077	2903.00026041667
3.17333019994104	2850.14
3.17666353327437	2805.51901041667
3.1799968666077	2775.15026041667
3.18333019994104	2761.35377604167
3.18666353327437	2753.79830729167
3.1899968666077	2737.77
3.19333019994104	2711.63372395834
3.19666353327437	2702.22
3.1999968666077	2753.98919270833
3.20333019994104	2893.69
3.20666353327437	3089.67408854167
3.2099968666077	3249.18
3.21333019994104	3307.14713541667
3.21666353327437	3414.21432291667
3.2199968666077	4506.65
3.22333019994104	9936.58072916667
3.22666353327437	28270.1013020834
3.2299968666077	74963.9380208333
3.23333019994104	171984.622395834
3.23666353327437	347883.772265625
3.2399968666077	575123.366145834
3.24333019994104	759223.696484375
3.24666353327437	851426.914973959
3.2499968666077	862931.566536458
3.25333019994104	862933.746614583
3.25666353327437	862933.746614583
3.2599968666077	862933.746614583
3.26333019994104	862933.746614583
3.26666353327437	862933.746614583
3.2699968666077	862933.746614583
3.27333019994104	862933.746614583
3.27666353327437	862933.746614583
3.2799968666077	862933.746614583
3.28333019994104	861838.22265625
3.28666353327437	791952.047005208
3.2899968666077	555479.917838542
3.29333019994104	281888.39453125
3.29666353327437	75328.623828125
3.29999686660771	34218.023828125
3.30333019994104	30443.2303385417
3.30666353327437	27692.4
3.3099968666077	25356.0263020834
3.31333019994104	23229.2756510417
3.31666353327437	21267.5938802084
3.31999686660771	19562.105078125
3.32333019994104	18245.4963541667
3.32666353327437	17566.251953125
3.32999686660771	17752.9170572917
3.33333019994104	18715.4529947917
3.33666353327437	19834.2213541667
3.33999686660771	20320.5052083334
3.34333019994104	19712.2654947917
3.34666353327437	18193.2368489584
3.34999686660771	16338.4110677084
3.35333019994104	14643.3162760417
3.35666353327437	13250.5
3.35999686660771	12074.5096354167
3.36333019994104	11058.2
3.36666353327437	10248.4638020834
3.36999686660771	9783.15755208334
3.37333019994104	9866.66
3.37666353327437	10733.284765625
3.37999686660771	12368.693359375
3.38333019994104	14319.1
3.38666353327437	15861.7326822917
3.38999686660771	16495.020703125
3.39333019994104	16210.0880208334
3.39666353327437	15333.297265625
3.39999686660771	14178.6694010417
3.40333019994104	12911.8154947917
3.40666353327437	11602.0940104167
3.40999686660771	10364.7
3.41333019994104	9345.47760416667
3.41666353327434	8647.78450520834
3.41999686660767	8245.73684895834
3.42333	8018.98
3.42666353327434	7833.33
3.42999686660767	7596.54
3.43333	7292.4
3.43666353327434	6936.02161458334
3.43999686660767	6547.96
3.44333	6135.40260416667
3.44666353327434	5713.85520833334
3.44999686660767	5309.85872395834
3.45333	4944.46302083334
3.45666353327434	4630.72552083333
3.45999686660767	4371.80807291667
3.46333	4174.32
3.46666353327434	4044.52018229167
3.46999686660767	3967.55
3.47333	3926.17
3.47666353327434	3905.02291666667
3.47999686660767	3919.31731770834
3.48333	3994.53229166667
3.48666353327434	4150.72
3.48999686660767	4382.59231770834
3.49333	4619.67473958334
3.49666353327434	4758.98450520834
3.49999686660767	4739.44
3.50333	4581.55
3.50666353327434	4365.65065104167
3.50999686660767	4171.23958333334
3.51333	4063.77
3.51666353327434	4058.82760416667
3.51999686660767	4109.73
3.52333	4108.95104166667
3.52666353327434	3980.52
3.52999686660767	3734.70716145833
3.53333	3458.86236979167
3.53666353327434	3231.04
3.53999686660767	3077.54166666667
3.54333019994101	2979.56927083334
3.54666353327434	2909.21002604167
3.54999686660767	2847.87591145834
3.55333	2789.67200520834
3.55666353327434	2737.13684895834
3.55999686660767	2691.90533854167
3.56333019994101	2656.43854166667
3.56666353327434	2636.29895833334
3.56999686660767	2634.24
3.57333019994101	2641.26380208334
3.57666353327434	2642.64388020834
3.57999686660767	2624.43
3.58333019994101	2589.89049479167
3.58666353327434	2549.31731770834
3.58999686660767	2517.78
3.59333019994101	2503.80651041667
3.59666353327434	2505.11158854167
3.59999686660767	2510.32083333334
3.60333019994101	2505.13
3.60666353327434	2486.46341145834
3.60999686660767	2462.89
3.61333019994101	2442.8
3.61666353327434	2427.99205729167
3.61999686660767	2413.44830729167
3.62333019994101	2401.11
3.62666353327434	2397.58528645834
3.62999686660767	2409.95416666667
3.63333019994101	2433.50768229167
3.63666353327434	2453.93294270834
3.63999686660767	2461.88
3.64333019994101	2455.41770833334
3.64666353327434	2443.90481770834
3.64999686660767	2436.31
3.65333019994101	2444.96809895834
3.65666353327434	2479.83658854167
3.65999686660767	2537.59
3.66333019994101	2602.23684895834
3.66666353327434	2648.73111979167
3.66999686660767	2662.74817708334
3.67333019994101	2655.33216145834
3.67666353327434	2663.81080729167
3.67999686660767	2753.01
3.68333019994101	2981.92513020834
3.68666353327434	3351.14635416667
3.68999686660767	3751.50377604167
3.69333019994101	3994.92
3.69666353327434	3954.47643229167
3.69999686660767	3664.31
3.70333019994101	3286.68
3.70666353327434	2969.45989583334
3.70999686660768	2768.98
3.71333019994101	2665.07213541667
3.71666353327434	2615.72018229167
3.71999686660768	2585.35
3.72333019994101	2558.22526041667
3.72666353327434	2535.74739583334
3.72999686660768	2525.57
3.73333019994101	2530.35690104167
3.73666353327434	2542.74075520834
3.73999686660768	2546.94309895834
3.74333019994101	2533.30143229167
3.74666353327434	2501.61
3.74999686660768	2463
3.75333019994101	2430.27864583334
3.75666353327434	2423.44635416667
3.75999686660768	2465.43
3.76333019994101	2571.82057291667
3.76666353327434	2728.15
3.76999686660768	2892.38893229167
3.77333019994101	3023.33372395834
3.77666353327434	3114.80260416667
3.77999686660768	3194.67317708334
3.78333019994101	3281.67330729167
3.78666353327434	3364.74
3.78999686660768	3420.00794270834
3.79333019994101	3433.05
3.79666353327434	3400.65794270834
3.79999686660768	3320.97
3.80333019994101	3205.51236979167
3.80666353327434	3080.15
3.80999686660768	2966.61822916667
3.81333019994101	2868.31940104167
3.81666353327434	2779.78645833334
3.81999686660768	2699.90520833334
3.82333019994101	2630.31263020834
3.82666353327434	2574.27
3.82999686660768	2531.26966145834
3.83333019994101	2502.05130208334
3.83666353327434	2485.80911458334
3.83999686660768	2488.22291666667
3.84333019994101	2520.54
3.84666353327435	2600.63893229167
3.84999686660768	2727.77552083334
3.85333019994101	2877.30104166667
3.85666353327435	3006.65
3.85999686660768	3081.63
3.86333019994101	3093.28
3.86666353327435	3052.18411458334
3.86999686660768	2983.44
3.87333019994101	2906.89713541667
3.87666353327435	2833.70403645834
3.87999686660768	2767.48
3.88333019994101	2714.33
3.88666353327435	2679.76940104167
3.88999686660768	2664.69622395834
3.89333019994101	2664.95325520834
3.89666353327435	2682.4
3.89999686660768	2724.07
3.90333019994101	2802.47330729167
3.90666353327435	2910.38880208334
3.90999686660768	3016.38463541667
3.91333019994101	3084.90026041667
3.91666353327435	3114.53450520834
3.91999686660768	3158.3
3.92333019994101	3271.13333333334
3.92666353327435	3452.97
3.92999686660768	3628.51419270834
3.93333019994101	3707.26223958334
3.93666353327435	3646.48
3.93999686660768	3482.50247395833
3.94333019994101	3292.63151041667
3.94666353327435	3143.69635416667
3.94999686660768	3057.38971354167
3.95333019994101	3017.72096354167
3.95666353327435	2998.91
3.95999686660768	2981.68450520834
3.96333019994101	2956.46223958334
3.96666353327435	2927.18
3.96999686660768	2898.92
3.97333019994101	2874.73385416667
3.97666353327435	2850.07356770834
3.97999686660768	2824.54778645834
3.98333019994101	2798.62864583334
3.98666353327435	2771.04
3.98999686660768	2738.61497395834
3.99333019994102	2709.11927083334
3.99666353327435	2704.62291666667
3.99999686660768	2750.9
4.00333019994102	2847.54
4.00666353327435	2955.22916666667
4.00999686660768	3009.35364583334
4.01333019994101	2970.78815104167
4.01666353327435	2853.51
4.01999686660768	2709.69
4.02333019994101	2586.02981770834
4.02666353327435	2497.22
4.02999686660768	2433.95013020834
4.03333019994101	2384.54
4.03666353327434	2342.38
4.03999686660768	2306.25
4.04333019994101	2278.58294270834
4.04666353327434	2262.16549479167
4.04999686660768	2261.52
4.05333019994101	2275.17682291667
4.05666353327434	2300.44
4.05999686660768	2327.31067708334
4.06333019994101	2348.79
4.06666353327434	2363.53229166667
4.06999686660767	2387.28307291667
4.07333019994101	2447.95
4.07666353327434	2571.58372395834
4.07999686660767	2760.90143229167
4.08333019994101	2979.12903645834
4.08666353327434	3163.42630208334
4.08999686660767	3266.78
4.09333019994101	3291.81
4.09666353327434	3288.03971354167
4.09999686660767	3315.33
4.10333	3404.58333333334
4.10666353327434	3522.14231770834
4.10999686660767	3589.70026041667
4.11333	3540.75
4.11666353327434	3379.11197916667
4.11999686660767	3166.71861979167
4.12333	2974.42
4.12666353327433	2835.39908854167
4.12999686660767	2750.35013020834
4.13333	2704
4.13666353327433	2682.65455729167
4.13999686660767	2673.44088541667
4.14333	2660.37
4.14666353327433	2640.74674479167
4.14999686660767	2629.53177083334
4.15333	2672.81744791667
4.15666353327433	2828.02
4.15999686660766	3131.49192708334
4.16333	3532.86
4.16666353327433	3884.51
4.16999686660766	4025.33268229167
4.17333	3909.89
4.17666353327433	3629.38
4.17999686660766	3327.96197916667
4.18333	3089.99
4.18666353327433	2932.28
4.18999686660766	2829.74
4.19333019994099	2753.49
4.19666353327433	2687.42122395834
4.19999686660766	2623.13841145834
4.20333019994099	2561.73333333333
4.20666353327433	2505.33268229167
4.20999686660766	2444.51458333334
4.21333019994099	2362.76028645834
4.21666353327433	2252.03294270834
4.21999686660766	2136.45065104167
4.22333019994099	2053.36341145834
4.22666353327432	2028.30911458334
4.22999686660766	2069.78138020834
4.23333019994099	2169.59
4.23666353327432	2302.47161458334
4.23999686660766	2426.12174479167
4.24333019994099	2505.66
4.24666353327432	2535.53
4.24999686660765	2533.40208333334
4.25333019994099	2522.09869791667
4.25666353327432	2508.81901041667
4.25999686660765	2493.91809895834
4.26333019994099	2477.38098958334
4.26666353327432	2463.70794270834
4.26999686660765	2459.74752604167
4.27333019994099	2466.12
4.27666353327432	2476.47057291667
4.27999686660765	2482.07486979167
4.28333019994098	2477.44895833334
4.28666353327432	2469.93372395834
4.28999686660765	2464.91
4.29333019994098	2463.84596354167
4.29666353327432	2466.27408854167
4.29999686660765	2490.36
4.30333019994098	2592.94973958334
4.30666353327432	2871.17005208334
4.30999686660765	3435.89153645834
4.31333019994098	4278.51744791667
4.31666353327431	5151.37994791667
4.31999686660765	5659.78567708334
4.32333019994098	5545.24205729167
4.32666353327431	4901.82
4.32999686660765	4079.24192708334
4.33333019994098	3392.46145833334
4.33666353327431	2961.14
4.33999686660764	2726.21966145834
4.34333019994098	2595.27604166667
4.34666353327431	2513.81
4.34999686660764	2473.86575520834
4.35333019994098	2487.90924479167
4.35666353327431	2562.29856770834
4.35999686660764	2681.23
4.36333019994098	2808.34192708334
4.36666353327431	2898.81236979167
4.36999686660764	2927.81
4.37333019994097	2898.67747395834
4.37666353327431	2838.94934895834
4.37999686660764	2776.83997395834
4.38333019994097	2734.34361979167
4.38666353327431	2728.05338541667
4.38999686660764	2789.09479166667
4.39333019994097	2955.02395833334
4.39666353327431	3231.31028645834
4.39999686660764	3546.59
4.40333019994097	3763.50260416667
4.4066635332743	3779.71
4.40999686660764	3602.14
4.41333019994097	3329.77747395834
4.4166635332743	3068.38411458334
4.41999686660764	2868.96770833334
4.42333019994097	2732.75026041667
4.4266635332743	2636.02395833334
4.42999686660763	2554.86731770834
4.43333019994097	2480.11
4.4366635332743	2416.86927083334
4.43999686660763	2374.00533854167
4.44333019994097	2355.64
4.4466635332743	2357.87
4.44999686660763	2365.37486979167
4.45333019994097	2357.76549479167
4.4566635332743	2337.06119791667
4.45999686660763	2317.13
4.46333019994096	2314.38
4.4666635332743	2323.65364583334
4.46999686660763	2336.31
4.47333019994096	2352.43971354167
4.4766635332743	2385.08
4.47999686660763	2458.32
4.48333019994096	2585.43098958334
4.4866635332743	2752.56
4.48999686660763	2902.84
4.49333019994096	2971.16848958334
4.49666353327429	2926.38541666667
4.49999686660763	2798.66
4.50333019994096	2650.66536458334
4.50666353327429	2523.77604166667
4.50999686660763	2430.13190104167
4.51333019994096	2364.02526041667
4.51666353327429	2320.22
4.51999686660763	2296.03958333334
4.52333019994096	2289.85377604167
4.52666353327429	2299.62278645834
4.52999686660762	2320.56
4.53333019994096	2340.39
4.53666353327429	2350.63893229167
4.53999686660762	2346.17122395834
4.54333019994096	2331.15
4.54666353327429	2313.47552083334
4.54999686660762	2302.32
4.55333019994095	2300.07369791667
4.55666353327429	2304.54934895834
4.55999686660762	2311.27513020834
4.56333019994095	2328.92955729167
4.56666353327429	2393.24596354167
4.56999686660762	2617.61419270834
4.57333019994095	3240.54934895834
4.57666353327429	4577.93
4.57999686660762	6785.34583333334
4.58333019994095	9523.19778645834
4.58666353327428	11848.4782552084
4.58999686660762	12736.8442708334
4.59333019994095	11844.3951822917
4.59666353327428	9756.47369791667
4.59999686660762	7458.00989583334
4.60333019994095	5613.57838541667
4.60666353327428	4381.71
4.60999686660762	3623.86536458334
4.61333019994095	3158.77825520834
4.61666353327428	2862.21106770834
4.61999686660761	2662.2
4.62333019994095	2526.89
4.62666353327428	2439.54
4.62999686660761	2389.21
4.63333019994095	2367.77
4.63666353327428	2371.21
4.63999686660761	2392.49231770834
4.64333019994094	2418.71263020834
4.64666353327428	2435.17330729167
4.64999686660761	2434.6
4.65333019994094	2424.21
4.65666353327428	2419.73229166667
4.65999686660761	2443.46
4.66333019994094	2525.49674479167
4.66666353327428	2693.55
4.66999686660761	2951.88177083334
4.67333019994094	3239.02174479167
4.67666353327427	3452.84895833334
4.67999686660761	3501.67
4.68333019994094	3377.45520833334
4.68666353327427	3152.35885416667
4.68999686660761	2918.38
4.69333019994094	2727.99557291667
4.69666353327427	2586.55
4.69999686660761	2484.6
4.70333019994094	2413.9
4.70666353327427	2371.06145833334
4.7099968666076	2355.66783854167
4.71333019994094	2381.88
4.71666353327427	2494.34
4.7199968666076	2768.81731770834
4.72333019994094	3259.01
4.72666353327427	3912.46041666667
4.7299968666076	4526.18385416667
4.73333019994093	4849.09
4.73666353327427	4768.66692708334
4.7399968666076	4423.37
4.74333019994093	4096.87278645833
4.74666353327427	3990.22083333334
4.7499968666076	4055.85052083334
4.75333019994093	4083.4
4.75666353327427	3908.25130208334
4.7599968666076	3537.16
4.76333019994093	3106.67747395834
4.76666353327426	2745.02174479167
4.7699968666076	2511.69505208334
4.77333019994093	2405.48
4.77666353327426	2400.68
4.7799968666076	2479.61588541667
4.78333019994093	2627.39192708334
4.78666353327426	2829.3
4.7899968666076	3059.55
4.79333019994093	3265.34622395834
4.79666353327426	3372.36
4.79999686660759	3328.96
4.80333019994093	3151.46
4.80666353327426	2919.89270833334
4.80999686660759	2721.22
4.81333019994093	2596.57
4.81666353327426	2540.43
4.81999686660759	2522.17526041667
4.82333019994092	2526.91
4.82666353327426	2575.85807291667
4.82999686660759	2744.46627604167
4.83333019994092	3136.78841145834
4.83666353327426	3803.99817708334
4.83999686660759	4613.67
4.84333019994092	5266.52942708334
4.84666353327426	5459.97682291667
4.84999686660759	5122.59518229167
4.85333019994092	4444.83
4.85666353327425	3718.45455729167
4.85999686660759	3148.05911458334
4.86333019994092	2784.40559895834
4.86666353327425	2588.22096354167
4.86999686660759	2502.29127604167
4.87333019994092	2481.55
4.87666353327425	2488.18802083334
4.87999686660759	2494.44791666667
4.88333019994092	2485.95638020834
4.88666353327425	2464.24713541667
4.88999686660758	2434.1
4.89333019994092	2403.01927083334
4.89666353327425	2378.97864583334
4.89999686660758	2368.34557291667
4.90333019994092	2371.79205729167
4.90666353327425	2379.51
4.90999686660758	2381.63098958334
4.91333019994092	2363.66119791667
4.91666353327425	2322.73997395834
4.91999686660758	2263.93919270834
4.92333019994091	2202.48
4.92666353327425	2149.83776041667
4.92999686660758	2111.45
4.93333019994091	2089.59
4.93666353327425	2083.04205729167
4.93999686660758	2090.28
4.94333019994091	2109.68
4.94666353327424	2142.28307291667
4.94999686660758	2188.33932291667
4.95333019994091	2244.17
4.95666353327424	2298.15
4.95999686660758	2334.95729166667
4.96333019994091	2348.18958333334
4.96666353327424	2340.1
4.96999686660758	2319.18229166667
4.97333019994091	2293.86315104167
4.97666353327424	2271.25065104167
4.97999686660757	2256.92
4.98333019994091	2252.11
4.98666353327424	2257.4
4.98999686660757	2279.41432291667
4.99333019994091	2343.52877604167
4.99666353327424	2509.96
4.99999686660757	2850.12
5.00333019994091	3347.51
5.00666353327424	3810.37838541667
5.00999686660757	3982.97
5.0133301999409	3765.59270833334
5.01666353327424	3288.11940104167
5.01999686660757	2773
5.0233301999409	2367.76627604167
5.02666353327424	2120.51
5.02999686660757	2020.72200520834
5.0333301999409	2048.26
5.03666353327424	2201.79
5.03999686660757	2501.30833333334
5.0433301999409	2971.24401041667
5.04666353327423	3592.01
5.04999686660757	4233.02916666667
5.0533301999409	4648.35
5.05666353327423	4642.92994791667
5.05999686660757	4279.39
5.0633301999409	3846.49
5.06666353327423	3639.16627604167
5.06999686660757	3740.74
5.0733301999409	4010.92
5.07666353327423	4232.43932291667
5.07999686660756	4261.63893229167
5.0833301999409	4113.63802083334
5.08666353327423	3898.35364583334
5.08999686660756	3701.61
5.0933301999409	3530.12
5.09666353327423	3346.96
5.09999686660756	3140.72
5.10333019994089	2959.67
5.10666353327423	2858.74
5.10999686660756	2849.91354166667
5.11333019994089	2885.30846354167
5.11666353327423	2891.97825520834
5.11999686660756	2826.23
5.12333	2690.83385416667
5.12666353327433	2533.91979166667
5.12999686660767	2406.41
5.13333	2333.59440104167
5.13666353327433	2308.95416666667
5.13999686660767	2314.76627604167
5.14333	2334.19
5.14666353327433	2358.82
5.14999686660766	2381.78
5.15333	2401.51510416667
5.15666353327433	2417.65299479167
5.15999686660766	2430.67369791667
5.16333	2437.65950520834
5.16666353327433	2435.2
5.16999686660766	2425.47239583334
5.17333	2412.59661458334
5.17666353327433	2397.01
5.17999686660766	2377.88385416667
5.18333019994099	2360.56705729167
5.18666353327433	2355.85208333334
5.18999686660766	2372.51
5.19333019994099	2406.3
5.19666353327433	2440.48
5.19999686660766	2452.42643229167
5.20333019994099	2430.11471354167
5.20666353327433	2379.00065104167
5.20999686660766	2320.13
5.21333019994099	2275.22903645834
5.21666353327432	2265.43268229167
5.21999686660766	2300.72408854167
5.22333019994099	2380.87981770834
5.22666353327432	2483.21302083334
5.22999686660766	2565.61
5.23333019994099	2595.48489583334
5.23666353327432	2574.91
5.23999686660765	2538.54
5.24333019994099	2519.77799479167
5.24666353327432	2518.11927083334
5.24999686660765	2511.7
5.25333019994099	2478.06
5.25666353327432	2420.37
5.25999686660765	2357.40143229167
5.26333019994099	2309.53997395834
5.26666353327432	2286.8
5.26999686660765	2287.51901041667
5.27333019994098	2298.55299479167
5.27666353327432	2306.36
5.27999686660765	2303.90364583334
5.28333019994098	2295.96979166667
5.28666353327432	2288.1
5.28999686660765	2283.60807291667
5.29333019994098	2281.64674479167
5.29666353327432	2277.71197916667
5.29999686660765	2271.52760416667
5.30333019994098	2269.79830729167
5.30666353327431	2286.08528645834
5.30999686660765	2323.99
5.31333019994098	2371.10533854167
5.31666353327431	2407.91380208334
5.31999686660765	2426.3
5.32333019994098	2439.92447916667
5.32666353327431	2469.13
5.32999686660765	2519.58
5.33333019994098	2577.03
5.33666353327431	2612.29
5.33999686660764	2606.46940104167
5.34333019994098	2559.24
5.34666353327431	2492.83229166667
5.34999686660764	2433.21861979167
5.35333019994098	2392.51471354167
5.35666353327431	2366.73736979167
5.35999686660764	2341.08
5.36333019994097	2307.56393229167
5.36666353327431	2268.91184895834
5.36999686660764	2234.59
5.37333019994097	2213.28
5.37666353327431	2202.45403645834
5.37999686660764	2194.88802083334
5.38333019994097	2182.54830729167
5.38666353327431	2165.51184895834
5.38999686660764	2147.78
5.39333019994097	2131.46
5.3966635332743	2120
5.39999686660764	2113.92174479167
5.40333019994097	2124.26158854167
5.4066635332743	2183.65598958334
5.40999686660764	2302.59283854167
5.41333019994097	2453.52825520834
5.4166635332743	2599.08111979167
5.41999686660764	2734.72
5.42333019994097	2883.63
5.4266635332743	3038.62864583334
5.42999686660763	3163.96106770834
5.43333019994097	3216.99830729167
5.4366635332743	3187.87669270834
5.43999686660763	3102.26979166667
5.44333019994097	3001.35
5.4466635332743	2908.18684895834
5.44999686660763	2834.17
5.45333019994096	2783.75846354167
5.4566635332743	2759.86666666667
5.45999686660763	2759.62838541667
5.46333019994096	2769.8
5.4666635332743	2779.55052083334
5.46999686660763	2778.87643229167
5.47333019994096	2769.21
5.4766635332743	2751.06
5.47999686660763	2728.74088541667
5.48333019994096	2707.91848958334
5.48666353327429	2691.28072916667
5.48999686660763	2676.75
5.49333019994096	2659.96614583334
5.49666353327429	2640.66067708334
5.49999686660763	2619.24153645834
5.50333019994096	2597.78567708334
5.50666353327429	2582.69388020834
5.50999686660763	2582.95104166667
5.51333019994096	2601.54127604167
5.51666353327429	2630.01927083334
5.51999686660762	2658.36145833334
5.52333019994096	2677.47825520834
5.52666353327429	2686.41080729167
5.52999686660762	2689.25
5.53333019994096	2694.38619791667
5.53666353327429	2701.89
5.53999686660762	2702.41614583334
5.54333019994095	2685.75286458334
5.54666353327429	2651.85598958334
5.54999686660762	2611.18619791667
5.55333019994095	2571.64
5.55666353327429	2541.66263020834
5.55999686660762	2530.21861979167
5.56333019994095	2545.59192708334
5.56666353327429	2582.60130208334
5.56999686660762	2626.35
5.57333019994095	2658.79752604167
5.57666353327428	2668.83
5.57999686660762	2654.55455729167
5.58333019994095	2623.22
5.58666353327428	2589.76
5.58999686660762	2565.04
5.59333019994095	2554.25598958334
5.59666353327428	2555.43958333334
5.59999686660762	2563.14
5.60333019994095	2572.50299479167
5.60666353327428	2578.03580729167
5.60999686660761	2579.34466145834
5.61333019994095	2580.59791666667
5.61666353327428	2590.17669270834
5.61999686660761	2617.20559895834
5.62333019994095	2661.94205729167
5.62666353327428	2720.95
5.62999686660761	2781.28880208334
5.63333019994094	2831.79479166667
5.63666353327428	2856.82565104167
5.63999686660761	2846.49
5.64333019994094	2797.22
5.64666353327428	2719.48841145834
5.64999686660761	2634.91
5.65333019994094	2564.25846354167
5.65666353327428	2519.5
5.65999686660761	2498.77291666667
5.66333019994094	2492.68111979167
5.66666353327427	2495.28
5.66999686660761	2499.56471354167
5.67333019994094	2505.00872395834
5.67666353327427	2512.84
5.67999686660761	2525.43151041667
5.68333019994094	2541.53151041667
5.68666353327427	2555.38723958334
5.68999686660761	2560.90013020834
5.69333019994094	2555.25950520834
5.69666353327427	2541.13580729167
5.6999968666076	2525.56
5.70333019994094	2512.26
5.70666353327427	2507.43580729167
5.7099968666076	2532.92252604167
5.71333019994094	2661.77
5.71666353327427	3036.78841145834
5.7199968666076	3844.10481770834
5.72333019994094	5174.77356770834
5.72666353327427	6888.68424479167
5.7299968666076	8460.22473958334
5.73333019994093	9208.22252604167
5.73666353327427	8741.59114583334
5.7399968666076	7327.82669270834
5.74333019994093	5656.4
5.74666353327427	4288.39322916667
5.7499968666076	3389.87
5.75333019994093	2857.58
5.75666353327426	2549.03255208334
5.7599968666076	2369.2
5.76333019994093	2267.78
5.76666353327426	2222.27
5.7699968666076	2228.75807291667
5.77333019994093	2287.26510416667
5.77666353327426	2385.31276041667
5.7799968666076	2493.22
5.78333019994093	2574.12
5.78666353327426	2617.37005208334
5.78999686660759	2636.34
5.79333019994093	2666.97057291667
5.79666353327426	2741.23333333334
5.79999686660759	2877.49322916667
5.80333019994093	3050.32
5.80666353327426	3198.73
5.80999686660759	3259.38424479167
5.81333019994093	3202.33
5.81666353327426	3053.93
5.81999686660759	2872.64401041667
5.82333019994092	2718.44270833334
5.82666353327426	2616.11067708334
5.82999686660759	2556.43997395833
5.83333019994092	2525.12
5.83666353327426	2514.04
5.83999686660759	2524.41770833334
5.84333019994092	2553.88
5.84666353327425	2593.46197916667
5.84999686660759	2626.85
5.85333019994092	2637.43
5.85666353327425	2622.87083333334
5.85999686660759	2592.10442708333
5.86333019994092	2558.79
5.86666353327425	2527.50963541667
5.86999686660759	2496.26966145834
5.87333019994092	2467.02526041667
5.87666353327425	2449.70611979167
5.87999686660758	2451.27447916667
5.88333019994092	2468.81536458334
5.88666353327425	2491.38463541667
5.88999686660758	2515.05091145834
5.89333019994092	2539.73658854167
5.89666353327425	2562.39
5.89999686660758	2577.42369791667
5.90333019994092	2579.59
5.90666353327425	2570.16744791667
5.90999686660758	2557.59635416667
5.91333019994091	2553.42
5.91666353327425	2567.18424479167
5.91999686660758	2602.24127604167
5.92333019994091	2646.15143229167
5.92666353327425	2678.73
5.92999686660758	2680.91705729167
5.93333019994091	2645.74270833334
5.93666353327424	2581.49
5.93999686660758	2498.54518229167
5.94333019994091	2413.77786458334
5.94666353327424	2342.26848958334
5.94999686660758	2291.22
5.95333019994091	2266.47513020834
5.95666353327424	2273.92291666667
5.95999686660758	2331.42981770834
5.96333019994091	2461.35911458334
5.96666353327424	2674.53385416667
5.96999686660757	2936.56575520834
5.97333019994091	3168.48
5.97666353327424	3281.92
5.97999686660757	3240.2
5.98333019994091	3070.49947916667
5.98666353327424	2847.04
5.98999686660757	2643.85
5.99333019994091	2502.43411458334
5.99666353327424	2420.45533854167
5.99999686660757	2375.42721354167
6.0033301999409	2346.99505208334
6.00666353327424	2331.96940104167
6.00999686660757	2330.40065104167
6.0133301999409	2341.74466145834
6.01666353327424	2361.06432291667
6.01999686660757	2382.29674479167
6.0233301999409	2397.38502604167
6.02666353327423	2398.97981770834
6.02999686660757	2390.03580729167
6.0333301999409	2385.11888020834
6.03666353327423	2399.47291666667
6.03999686660757	2442.27
6.0433301999409	2511.13815104167
6.04666353327423	2593.84934895834
6.04999686660757	2668.19
6.0533301999409	2713.84739583334
6.05666353327423	2719.30416666667
6.05999686660756	2687.91
6.0633301999409	2635.56
6.06666353327423	2584.77877604167
6.06999686660756	2550.66
6.0733301999409	2532.08606770834
6.07666353327423	2521.4
6.07999686660756	2510.93333333334
6.0833301999409	2497.12252604167
6.08666353327423	2479.35833333333
6.08999686660756	2457.57825520834
6.09333019994089	2440.86223958333
6.09666353327423	2435.39479166667
6.09999686660756	2449.15182291667
6.10333019994089	2477.39739583334
6.10666353327423	2511.26041666667
6.10999686660756	2538.83606770834
6.11333019994089	2551.54752604167
6.11666353327423	2548.91341145834
6.11999686660756	2542.34427083334
6.12333019994089	2553.47044270834
6.12666353327422	2609.03841145834
6.12999686660756	2721.54661458334
6.13333019994089	2871.00924479167
6.13666353327422	3005.62
6.13999686660756	3070.37747395834
6.14333019994089	3043.92369791667
6.14666353327422	2939.77
6.14999686660755	2791.39
6.15333019994089	2632.61979166667
6.15666353327422	2494.57630208334
6.15999686660755	2392.98450520834
6.16333019994089	2330.67
6.16666353327422	2301.17434895834
6.16999686660755	2298.78971354167
6.17333019994089	2316.2
6.17666353327422	2339.32044270834
6.17999686660755	2356.82
6.18333019994088	2364.38841145834
6.18666353327422	2369.30963541667
6.18999686660755	2378.41263020834
6.19333019994088	2399.67
6.19666353327422	2433.71341145834
6.19999686660755	2478.86
6.20333019994088	2522.91
6.20666353327422	2556.83
6.20999686660755	2577.37903645834
6.21333019994088	2589.53268229167
6.21666353327421	2600.94
6.21999686660755	2621.97
6.22333019994088	2666.60260416667
6.22666353327421	2739.64
6.22999686660755	2826.39075520834
6.23333019994088	2896.93216145834
6.23666353327421	2926.79
6.23999686660754	2909.73333333334
6.24333019994088	2862.22174479167
6.24666353327421	2805.41223958334
6.24999686660754	2748.59166666667
6.25333019994088	2690.21119791667
6.25666353327421	2627.16223958334
6.25999686660754	2564.60533854167
6.26333019994088	2508.22721354167
6.26666353327421	2466.07
6.26999686660754	2441.73
6.27333019994087	2434.02760416667
6.27666353327421	2435.94
6.27999686660754	2440.16
6.28333019994087	2446.17
6.28666353327421	2452.50494791667
6.28999686660754	2463.44674479167
6.29333019994087	2480.54
6.29666353327421	2507.79739583334
6.29999686660754	2540.88
6.30333019994087	2567.02
6.3066635332742	2571.26393229167
6.30999686660754	2544.65416666667
6.31333019994087	2493.66
6.3166635332742	2435.85104166667
6.31999686660754	2388.72
6.32333019994087	2358.91471354167
6.3266635332742	2342.35598958334
6.32999686660753	2333.12799479167
6.33333019994087	2326.22
6.3366635332742	2321.10885416667
6.33999686660753	2322.14
6.34333019994087	2336.39817708334
6.3466635332742	2367.24544270834
6.34999686660753	2410.57174479167
6.35333019994087	2457.62630208334
6.3566635332742	2499.28854166667
6.35999686660753	2526.59231770834
6.36333019994086	2533.24700520834
6.3666635332742	2514.17
6.36999686660753	2473.08
6.37333019994086	2419.73346354167
6.3766635332742	2367.16393229167
6.37999686660753	2324.28528645834
6.38333019994086	2295.93138020834
6.3866635332742	2283.39661458334
6.38999686660753	2285.01
6.39333019994086	2298.11666666667
6.39666353327419	2317.26276041667
6.39999686660753	2336.38
6.40333019994086	2352.67174479167
6.40666353327419	2368.49361979167
6.40999686660753	2391.36588541667
6.41333019994086	2429.23
6.41666353327419	2492.04
6.41999686660752	2585.37825520834
6.42333019994086	2696.06
6.42666353327419	2795.01
6.42999686660752	2847.78
6.43333019994086	2835.45260416667
6.43666353327419	2763.78567708333
6.43999686660752	2658.93255208334
6.44333019994086	2554.98307291667
6.44666353327419	2474.98567708334
6.44999686660752	2426.49
6.45333019994085	2408.35520833334
6.45666353327419	2413.94
6.45999686660752	2431.93958333334
6.46333019994085	2449.35677083334
6.46666353327419	2450.77096354167
6.46999686660752	2425.15364583334
6.47333019994085	2370.59466145834
6.47666353327419	2305.44
6.47999686660752	2257.47708333334
6.48333019994085	2247.35611979167
6.48666353327418	2277.46940104167
6.48999686660752	2333.95
6.49333019994085	2397.99010416667
6.49666353327418	2450.85677083334
6.49999686660752	2482.32135416667
6.50333019994085	2493.71783854167
6.50666353327418	2493.21536458334
6.50999686660752	2495.55807291667
6.51333019994085	2514.52057291667
6.51666353327418	2558.60260416667
6.51999686660751	2639.82
6.52333019994085	2827.11822916667
6.52666353327418	3356.19518229167
6.52999686660751	4730.99986979167
6.53333019994085	7844.44
6.53666353327418	14009.4006510417
6.53999686660751	24523.6071614584
6.54333019994084	39700.3932291667
6.54666353327418	58176.9434895834
6.54999686660751	76079.087890625
6.55333019994084	87726.8947916667
6.55666353327418	88252.1372395834
6.55999686660751	77011.8381510417
6.56333019994084	58510.6088541667
6.56666353327418	39198.3
6.56999686660751	23850.552734375
6.57333019994084	13879.7903645834
6.57666353327417	8376.36
6.57999686660751	5678.21588541667
6.58333019994084	4432.30052083334
6.58666353327417	3849.11067708334
6.58999686660751	3547.65416666667
6.59333019994084	3378.27994791667
6.59666353327417	3276.65
6.59999686660751	3212.53
6.60333019994084	3169.55
6.60666353327417	3130.74
6.6099968666075	3087.18385416667
6.61333019994084	3034.18
6.61666353327417	2974.66
6.6199968666075	2909.78
6.62333019994084	2841.58372395834
6.62666353327417	2773.86
6.6299968666075	2709.79479166667
6.63333019994083	2653.52630208334
6.63666353327417	2609.1
6.6399968666075	2578.90286458334
6.64333019994083	2561.28541666667
6.64666353327417	2552.24466145834
6.6499968666075	2548.74166666667
6.65333019994083	2548.66770833334
6.65666353327417	2549.61497395834
6.6599968666075	2550.58
6.66333019994083	2548.79
6.66666353327416	2542.32161458334
[truncated: 3,899 more rows]

## Sheet: 0.07-1-repeat
0.003330199940999	1094.39622395834
0.006663533274333	1094.35794270834
0.009996866607666	1094.09388020834
0.013330199940999	1093.83216145834
0.016663533274333	1093.50026041667
0.019996866607666	1093.90911458334
0.023330199940999	1094.44
0.026663533274333	1094.87994791667
0.029996866607666	1094.91236979167
0.033330199940999	1095.15247395834
0.036663533274333	1095.41
0.039996866607666	1095.69
0.043330199940999	1095.3
0.046663533274333	1095.02
0.049996866607666	1095.08
0.053330199940999	1095.8
0.056663533274333	1096.71666666667
0.059996866607666	1096.91
0.063330199940999	1097.15
0.066663533274333	1097.52
0.069996866607666	1097.74
0.073330199940999	1097.76080729167
0.076663533274333	1097.88
0.079996866607666	1098.45846354167
0.083330199940999	1098.74466145834
0.086663533274333	1098.83
0.089996866607666	1099.25
0.093330199940999	1099.92473958334
0.096663533274333	1100.39661458334
0.099996866607666	1100.20286458334
0.103330199940999	1100.1
0.106663533274333	1100.11783854167
0.109996866607666	1100.11510416667
0.113330199940999	1100.39
0.116663533274333	1100.91901041667
0.119996866607666	1101.68776041667
0.123330199940999	1101.63
0.126663533274333	1101.35260416667
0.129996866607666	1101.31
0.133330199940999	1101.68541666667
0.136663533274333	1101.65377604167
0.139996866607666	1101.72643229167
0.143330199940999	1101.81783854167
0.146663533274333	1102.37057291667
0.149996866607666	1102.73307291667
0.153330199940999	1102.76809895834
0.156663533274333	1102.43697916667
0.159996866607666	1102.42
0.163330199940999	1102.95052083334
0.166663533274333	1103.52838541667
0.169996866607666	1103.70169270834
0.173330199940999	1103.80989583334
0.176663533274333	1103.86419270834
0.179996866607666	1103.96223958334
0.183330199940999	1103.99205729167
0.186663533274333	1104.19322916667
0.189996866607666	1104.43111979167
0.193330199940999	1104.36028645834
0.196663533274333	1104.02
0.199996866607666	1104.29
0.203330199940999	1104.82408854167
0.206663533274333	1105.83723958334
0.209996866607666	1106.16315104167
0.213330199940999	1106.43
0.216663533274333	1106.36
0.219996866607666	1106.21
0.223330199940999	1105.94869791667
0.226663533274333	1105.96
0.229996866607666	1106.41158854167
0.233330199940999	1107.19856770834
0.236663533274333	1107.78
0.239996866607666	1108.18567708334
0.243330199940999	1108.28723958334
0.246663533274333	1108.39
0.249996866607666	1108.52
0.253330199940999	1108.8
0.256663533274333	1108.88
0.259996866607666	1109.15
0.263330199940999	1109.4
0.266663533274333	1109.70481770834
0.269996866607666	1109.39934895834
0.273330199940999	1109.33294270834
0.276663533274333	1109.61458333334
0.279996866607666	1110.35143229167
0.283330199940999	1111.04401041667
0.286663533274333	1111.56497395834
0.289996866607666	1111.96028645834
0.29333	1111.98
0.296663533274333	1112.26
0.299996866607666	1112.83333333334
0.30333	1113.62799479167
0.306663533274333	1113.89739583334
0.309996866607666	1114.10559895834
0.31333	1113.98815104167
0.316663533274333	1114.38489583334
0.319996866607666	1114.52
0.32333	1114.87916666667
0.326663533274333	1115.17057291667
0.329996866607666	1115.51744791667
0.33333	1116.17682291667
0.336663533274333	1116.47864583334
0.339996866607666	1116.81692708334
0.34333	1117.51614583334
0.346663533274333	1118.18
0.349996866607667	1118.67
0.35333	1118.51
0.356663533274333	1118.78
0.359996866607667	1119.25
0.36333	1119.86
0.366663533274333	1120.26
0.369996866607667	1120.43033854167
0.37333	1120.54908854167
0.376663533274333	1120.75403645834
0.379996866607667	1120.88255208334
0.38333	1120.90924479167
0.386663533274333	1121.06
0.389996866607667	1122.08
0.39333	1122.99
0.396663533274334	1123.45677083334
0.399996866607667	1123.56497395834
0.40333	1123.67747395834
0.406663533274334	1124.02395833334
0.409996866607667	1124.36627604167
0.41333	1124.70638020834
0.416663533274334	1125.04440104167
0.419996866607667	1125.18
0.42333	1125.9
0.426663533274334	1126.61
0.429996866607667	1126.69
0.43333	1126.47877604167
0.436663533274334	1126.40950520834
0.439996866607667	1127.15
0.443330199941001	1127.41940104167
0.446663533274334	1127.64700520834
0.449996866607667	1127.67200520834
0.453330199941001	1128.12
0.456663533274334	1128.29440104167
0.459996866607667	1128.37278645834
0.463330199941001	1128.58190104167
0.466663533274334	1128.94
0.469996866607667	1129.60638020834
0.473330199941001	1130.28
0.476663533274334	1130.92
0.479996866607667	1130.78841145834
0.483330199941001	1131.03606770834
0.486663533274334	1131.42669270834
0.489996866607667	1132.22
0.493330199941001	1132.31692708334
0.496663533274334	1132.31940104167
0.499996866607668	1132.37
0.503330199941001	1132.14
0.506663533274334	1132.56940104167
0.509996866607667	1132.96276041667
0.513330199941001	1133.7
0.516663533274334	1133.65169270834
0.519996866607667	1133.85
0.523330199941001	1134.41
0.526663533274334	1134.93854166667
0.529996866607667	1135.14153645834
0.533330199941001	1134.87395833334
0.536663533274334	1135.32057291667
0.539996866607667	1135.96
0.54333	1136.5
0.546663533274334	1136.32526041667
0.549996866607667	1136.42
0.55333	1136.47825520834
0.556663533274334	1136.41263020834
0.559996866607667	1136.45
0.56333	1136.75481770834
0.566663533274334	1137.69518229167
0.569996866607667	1138.18385416667
0.57333	1138.9
0.576663533274333	1139.03268229167
0.579996866607667	1139.29
0.58333	1139.22291666667
0.586663533274333	1139.49440104167
0.589996866607667	1139.42356770834
0.59333	1139.65
0.596663533274333	1139.96940104167
0.599996866607667	1140.65572916667
0.60333	1140.93528645834
0.606663533274333	1140.82591145834
0.609996866607666	1140.77122395834
0.61333	1140.87825520834
0.616663533274333	1140.94
0.619996866607666	1141.06041666667
0.62333	1141.56393229167
0.626663533274333	1142.32825520834
0.629996866607666	1143.16
0.63333	1143.40299479167
0.636663533274333	1143.35533854167
0.639996866607666	1143.24869791667
0.643330199940999	1143.27994791667
0.646663533274333	1143.5
0.649996866607666	1143.77799479167
0.653330199940999	1143.91
0.656663533274333	1144.33333333334
0.659996866607666	1144.21966145834
0.663330199940999	1144.22760416667
0.666663533274333	1144.52981770834
0.669996866607666	1145.38841145834
0.673330199940999	1146.32057291667
0.676663533274332	1146.44518229167
0.679996866607666	1146.26041666667
0.683330199940999	1146.13815104167
0.686663533274332	1146.17682291667
0.689996866607666	1146.15416666667
0.693330199940999	1146.46
0.696663533274332	1146.90299479167
0.699996866607666	1147.66
0.703330199940999	1148.14
0.706663533274332	1148.63059895834
0.709996866607665	1149.19713541667
0.713330199940999	1149.28268229167
0.716663533274332	1149.69153645834
0.719996866607665	1150.32252604167
0.723330199940999	1151.36106770834
0.726663533274332	1151.79
0.729996866607665	1151.62
0.733330199940998	1151.30950520834
0.736663533274332	1151.56
0.739996866607665	1152.01
0.743330199940998	1153.09
0.746663533274332	1153.71
0.749996866607665	1154.02955729167
0.753330199940998	1154.28111979167
0.756663533274332	1154.37252604167
0.759996866607665	1154.57682291667
0.763330199940998	1154.57434895834
0.766663533274332	1155.14752604167
0.769996866607665	1155.64205729167
0.773330199940998	1155.80130208334
0.776663533274331	1155.76158854167
0.779996866607665	1156.03255208334
0.783330199940998	1156.31
0.786663533274331	1156.48854166667
0.789996866607665	1156.88606770834
0.793330199940998	1157.11927083334
0.796663533274331	1157.52122395834
0.799996866607664	1157.46861979167
0.803330199940998	1157.9
0.806663533274331	1158.29440104167
0.809996866607664	1158.24401041667
0.813330199940998	1157.69270833334
0.816663533274331	1157.29817708334
0.819996866607664	1157.33489583334
0.823330199940998	1157.49778645834
0.826663533274331	1157.28
0.829996866607664	1157.63177083334
0.833330199940997	1157.66419270834
0.836663533274331	1158.17
0.839996866607664	1158.06080729167
0.843330199940997	1158.47447916667
0.846663533274331	1158.77330729167
0.849996866607664	1159.24557291667
0.853330199940997	1159.73528645834
0.856663533274331	1159.66380208334
0.859996866607664	1159.50638020834
0.863330199940997	1159.39
0.86666353327433	1159.90260416667
0.869996866607664	1160.24244791667
0.873330199940997	1160.65442708334
0.87666353327433	1160.75
0.879996866607664	1161.11002604167
0.883330199940997	1161.49856770834
0.88666353327433	1162.00247395834
0.889996866607664	1162.22
0.893330199940997	1161.93020833334
0.89666353327433	1161.55416666667
0.899996866607664	1161.23268229167
0.903330199940997	1161.63
0.90666353327433	1162.26
0.909996866607663	1163.06184895834
0.913330199940997	1163.09713541667
0.91666353327433	1162.86302083334
0.919996866607663	1162.96888020834
0.923330199940997	1163.58
0.92666353327433	1164.28346354167
0.929996866607663	1164.84283854167
0.933330199940997	1165.36
0.93666353327433	1166.11901041667
0.939996866607663	1166.66549479167
0.943330199940996	1167.06614583334
0.94666353327433	1167.38
0.949996866607663	1167.6
0.953330199940996	1167.96380208334
0.95666353327433	1168.42591145834
0.959996866607663	1169.14752604167
0.963330199940996	1169.22473958334
0.966663533274329	1168.91471354167
0.969996866607663	1168.97552083334
0.973330199940996	1169.41888020834
0.976663533274329	1169.35481770834
0.979996866607663	1168.92122395834
0.983330199940996	1168.78502604167
0.986663533274329	1169.19
0.989996866607663	1169.91
0.993330199940996	1170.45013020834
0.996663533274329	1170.80221354167
0.999996866607662	1170.83684895834
1.00333	1171.04869791667
1.00666353327433	1171.47369791667
1.00999686660766	1171.84
1.01333	1171.56627604167
1.01666353327433	1171.31
1.01999686660766	1171.23
1.02333	1171.63
1.02666353327433	1171.98697916667
1.02999686660766	1172.29049479167
1.03333	1172.28255208334
1.03666353327433	1172.64
1.03999686660767	1172.65911458334
1.04333	1172.98111979167
1.04666353327433	1173.22330729167
1.04999686660767	1173.50533854167
1.05333	1173.70598958334
1.05666353327433	1173.8
1.05999686660767	1173.65989583334
1.06333	1173.38763020834
1.06666353327433	1173.78307291667
1.06999686660767	1174.05221354167
1.07333	1174.35
1.07666353327433	1174.27760416667
1.07999686660767	1174.64361979167
1.08333	1175.31
1.08666353327433	1175.10260416667
1.08999686660767	1175.10403645834
1.09333	1175.58372395834
1.09666353327433	1176.42
1.09999686660767	1176.43346354167
1.10333	1175.59869791667
1.10666353327433	1175.11536458334
1.10999686660767	1175.14557291667
1.11333	1175.11393229167
1.11666353327433	1175.17
1.11999686660767	1175.24869791667
1.12333	1175.80638020834
1.12666353327433	1175.71341145834
1.12999686660767	1175.93229166667
1.13333	1175.83098958334
1.13666353327433	1175.98619791667
1.13999686660767	1175.97135416667
1.14333	1175.92916666667
1.14666353327433	1175.65716145834
1.14999686660767	1175.63424479167
1.15333	1175.69791666667
1.15666353327433	1175.79036458334
1.15999686660767	1175.63333333334
1.16333	1175.48450520834
1.16666353327434	1176.09557291667
1.16999686660767	1176.61
1.17333	1176.64583333334
1.17666353327434	1176.64479166667
1.17999686660767	1176.59
1.18333	1176.81614583334
1.18666353327434	1176.95572916667
1.18999686660767	1177.31158854167
1.19333	1177.82
1.19666353327434	1178.04
1.19999686660767	1178.09075520834
1.20333	1178.45247395834
1.20666353327434	1178.90729166667
1.20999686660767	1179.05794270834
1.21333	1178.62
1.21666353327434	1178.13
1.21999686660767	1178.44
1.22333	1179.13
1.22666353327434	1179.42252604167
1.22999686660767	1179.15
1.23333	1178.90572916667
1.23666353327434	1179.2
1.23999686660767	1179.48697916667
1.24333	1179.99
1.24666353327434	1180.25377604167
1.24999686660767	1180.97877604167
1.25333	1181.23
1.25666353327434	1181.27708333334
1.25999686660767	1180.63489583334
1.26333	1179.83
1.26666353327434	1179.32
1.26999686660767	1179.50807291667
1.27333	1179.91705729167
1.27666353327434	1179.47
1.27999686660767	1178.75
1.28333	1178.33
1.28666353327434	1178.08
1.28999686660767	1177.54
1.29333	1176.53333333334
1.29666353327434	1176.41
1.29999686660767	1176.66080729167
1.30333	1176.61575520834
1.30666353327434	1176.43111979167
1.30999686660767	1176.39752604167
1.31333	1177.52552083334
1.31666353327434	1178.15481770834
1.31999686660767	1178.25
1.32333019994101	1177.93958333334
1.32666353327434	1177.87903645834
1.32999686660767	1178.02955729167
1.33333019994101	1177.83776041667
1.33666353327434	1178.14895833334
1.33999686660767	1178.55638020834
1.34333019994101	1178.92
1.34666353327434	1178.6
1.34999686660767	1178.62
1.35333019994101	1178.83580729167
1.35666353327434	1179.29166666667
1.35999686660767	1179.39830729167
1.36333019994101	1179.39
1.36666353327434	1179.58736979167
1.36999686660767	1179.74
1.37333019994101	1180.22682291667
1.37666353327434	1180.74
1.37999686660767	1181.23776041667
1.38333019994101	1181.43763020834
1.38666353327434	1181.33958333334
1.38999686660767	1181.59
1.39333019994101	1181.57278645834
1.39666353327434	1182.09479166667
1.39999686660767	1182.57721354167
1.40333019994101	1183.21080729167
1.40666353327434	1183.49205729167
1.40999686660767	1183.46549479167
1.41333019994101	1184.06
1.41666353327434	1184.71236979167
1.41999686660767	1185.18138020834
1.42333019994101	1185.36770833334
1.42666353327434	1185.22877604167
1.42999686660767	1185.61067708334
1.43333019994101	1185.8
1.43666353327434	1185.89
1.43999686660767	1185.66
1.44333019994101	1185.92877604167
1.44666353327434	1186.58
1.44999686660767	1187.13541666667
1.45333019994101	1187.59
1.45666353327434	1188.12682291667
1.45999686660768	1188.26197916667
1.46333019994101	1188.17
1.46666353327434	1187.90559895834
1.46999686660768	1188.16549479167
1.47333019994101	1188.43072916667
1.47666353327434	1188.69674479167
1.47999686660768	1188.47369791667
1.48333019994101	1188.48893229167
1.48666353327434	1188.86848958334
1.48999686660768	1189.51223958334
1.49333019994101	1189.57
1.49666353327434	1189.33
1.49999686660768	1189.49
1.50333019994101	1189.66
1.50666353327434	1189.72799479167
1.50999686660768	1189.56341145834
1.51333019994101	1190.23059895834
1.51666353327434	1191.02408854167
1.51999686660768	1191.63
1.52333019994101	1191.38997395834
1.52666353327434	1191.11901041667
1.52999686660768	1190.76067708334
1.53333019994101	1190.7
1.53666353327434	1190.66
1.53999686660768	1190.68
1.54333019994101	1191.02
1.54666353327434	1191.27135416667
1.54999686660768	1191.66315104167
1.55333019994101	1191.25598958334
1.55666353327434	1190.84440104167
1.55999686660768	1191.13072916667
1.56333019994101	1191.69127604167
1.56666353327434	1192.09
1.56999686660768	1192.11
1.57333019994101	1192.35
1.57666353327434	1192.51901041667
1.57999686660768	1192.47
1.58333019994101	1192.63
1.58666353327434	1192.95091145834
1.58999686660768	1192.87317708334
1.59333019994101	1192.77994791667
1.59666353327434	1192.94869791667
1.59999686660768	1193.61236979167
1.60333019994101	1194.11627604167
1.60666353327435	1194.43385416667
1.60999686660768	1194.52825520834
1.61333019994101	1194.52161458334
1.61666353327435	1194.55611979167
1.61999686660768	1194.72486979167
1.62333019994101	1194.73
1.62666353327435	1194.65104166667
1.62999686660768	1194.30091145834
1.63333019994101	1194.49
1.63666353327435	1194.41
1.63999686660768	1194.34
1.64333019994101	1194.52044270834
1.64666353327435	1194.96223958334
1.64999686660768	1195.21
1.65333019994101	1194.69114583334
1.65666353327435	1194.17239583334
1.65999686660768	1194.32135416667
1.66333019994101	1194.88
1.66666353327435	1195.65611979167
1.66999686660768	1196.46940104167
1.67333019994101	1196.95377604167
1.67666353327435	1197.22
1.67999686660768	1197.54388020834
1.68333019994101	1198.25286458334
1.68666353327435	1199.45638020834
1.68999686660768	1200.19
1.69333019994101	1201.02
1.69666353327435	1201.64
1.69999686660768	1202.28658854167
1.70333019994101	1202.74635416667
1.70666353327435	1203.32317708334
1.70999686660767	1204.26315104167
1.71333	1204.88346354167
1.71666353327434	1205.30052083334
1.71999686660767	1205.57591145834
1.72333	1205.94
1.72666353327434	1206.21575520834
1.72999686660767	1206.09
1.73333	1206.68893229167
1.73666353327434	1207.67
1.73999686660767	1208.66380208334
1.74333	1209.21471354167
1.74666353327434	1209.26002604167
1.74999686660767	1209.68
1.75333	1210.23
1.75666353327434	1211.02330729167
1.75999686660767	1212.19114583334
1.76333	1212.76158854167
1.76666353327434	1213.20794270834
1.76999686660767	1213.38098958334
1.77333	1213.90598958334
1.77666353327434	1214.77604166667
1.77999686660767	1215.70338541667
1.78333	1216.33
1.78666353327434	1216.71041666667
1.78999686660767	1217.30794270834
1.79333	1217.75481770834
1.79666353327434	1218.05911458334
1.79999686660767	1218.04986979167
1.80333	1219.15911458334
1.80666353327434	1221.37
1.80999686660767	1225.04479166667
1.81333	1229.72513020834
1.81666353327434	1235.48059895834
1.81999686660767	1242.68268229167
1.82333	1251.04947916667
1.82666353327434	1259.98
1.82999686660767	1268.65846354167
1.83333	1277.84
1.83666353327434	1286.66
1.83999686660767	1294.63567708334
1.84333	1301.26927083334
1.84666353327434	1307.43
1.84999686660767	1313.03919270834
1.85333019994101	1318.29
1.85666353327434	1323.31432291667
1.85999686660767	1328.43684895834
1.86333019994101	1333.65299479167
1.86666353327434	1340.88450520834
1.86999686660767	1352.87526041667
1.87333019994101	1376.07
1.87666353327434	1420.50729166667
1.87999686660767	1490.45
1.88333019994101	1569.21770833334
1.88666353327434	1630.28424479167
1.88999686660767	1661.49401041667
1.89333019994101	1669.62994791667
1.89666353327434	1665.56315104167
1.89999686660767	1654.08151041667
1.90333019994101	1642.25638020834
1.90666353327434	1645.01067708334
1.90999686660767	1674.65
1.91333019994101	1735.46
1.91666353327434	1814.21
1.91999686660767	1893.79361979167
1.92333019994101	1972.17
1.92666353327434	2074.07
1.92999686660767	2315.33489583334
1.93333019994101	3460.58333333334
1.93666353327434	6011.73
1.93999686660767	8907.44153645833
1.94333019994101	10905.0278645834
1.94666353327434	11503.568359375
1.94999686660767	11984
1.95333019994101	14022.702734375
1.95666353327434	19249.9305989584
1.95999686660767	27288.7856770834
1.96333019994101	34616.6
1.96666353327434	37392.4286458334
1.96999686660767	35317.0001302084
1.97333019994101	31226.0641927084
1.97666353327434	27759.9561197917
1.97999686660767	25458.7
1.98333019994101	23883.5
1.98666353327434	22598.1709635417
1.98999686660767	21389.5
1.99333019994101	20245.4490885417
1.99666353327434	19269.8291666667
1.99999686660768	18536.2
2.00333019994101	17980.970703125
2.00666353327434	17446.8190104167
2.00999686660767	16843.2028645834
2.01333019994101	16186.741015625
2.01666353327434	15823.3091145834
2.01999686660768	17677.4
2.02333019994101	29057.3923177084
2.02666353327434	72141.7
2.02999686660768	199295.853385417
2.03333019994101	436832
2.03666353327434	675792.830338542
2.03999686660768	829040.264453125
2.04333019994101	862597.25703125
2.04666353327434	862933.746354167
2.04999686660768	862933.746614583
2.05333019994101	862933.746614583
2.05666353327434	862933.746614583
2.05999686660768	862933.746614583
2.06333019994101	862933.746614583
2.06666353327434	862933.746614583
2.06999686660768	862933.746614583
2.07333019994101	862933.746614583
2.07666353327434	862933.746614583
2.07999686660768	862933.746614583
2.08333019994101	862933.746614583
2.08666353327434	862933.746614583
2.08999686660768	862933.746614583
2.09333019994101	862933.746614583
2.09666353327434	862933.746614583
2.09999686660768	862933.746614583
2.10333019994101	862933.746614583
2.10666353327434	862933.746614583
2.10999686660768	862933.746614583
2.11333019994101	862933.746614583
2.11666353327434	862933.746614583
2.11999686660768	862933.746614583
2.12333019994101	862933.746614583
2.12666353327434	862933.746614583
2.12999686660768	862933.746614583
2.13333019994101	862933.746614583
2.13666353327434	862933.746614583
2.13999686660768	862933.746614583
2.14333019994101	862933.746614583
2.14666353327435	862933.746614583
2.14999686660768	862933.746614583
2.15333019994101	862933.746614583
2.15666353327435	862933.746614583
2.15999686660768	862933.746614583
2.16333019994101	862933.746614583
2.16666353327435	862933.746614583
2.16999686660768	862933.746614583
2.17333019994101	862933.746614583
2.17666353327435	862933.746614583
2.17999686660768	862933.746614583
2.18333019994101	862933.746614583
2.18666353327435	862933.746614583
2.18999686660768	862933.746614583
2.19333019994101	862933.746614583
2.19666353327435	862933.746614583
2.19999686660768	862933.746614583
2.20333019994101	862933.746614583
2.20666353327435	862933.746614583
2.20999686660768	862933.746614583
2.21333019994101	862933.746614583
2.21666353327435	862933.746614583
2.21999686660768	862933.746614583
2.22333019994101	862933.746614583
2.22666353327435	862933.746614583
2.22999686660768	862933.746614583
2.23333019994101	862933.746614583
2.23666353327435	862933.746614583
2.23999686660768	862933.746614583
2.24333019994101	862933.746614583
2.24666353327435	862933.746614583
2.24999686660768	862933.746614583
2.25333019994101	862933.746614583
2.25666353327435	862933.746614583
2.25999686660768	862933.746614583
2.26333019994101	862933.746614583
2.26666353327435	862933.746614583
2.26999686660768	862933.746614583
2.27333019994101	862933.746614583
2.27666353327435	862933.746614583
2.27999686660768	862933.746614583
2.28333019994101	862933.746614583
2.28666353327435	862933.746614583
2.28999686660768	862933.746614583
2.29333019994101	862933.746614583
2.29666353327435	862933.746614583
2.29999686660768	862933.746614583
2.30333019994102	862933.746614583
2.30666353327435	862933.746614583
2.30999686660768	862933.746614583
2.31333019994102	862933.746614583
2.31666353327435	862933.746614583
2.31999686660768	862933.746614583
2.32333019994102	862933.746614583
2.32666353327435	862933.746614583
2.32999686660768	862933.746614583
2.33333019994102	862933.746614583
2.33666353327435	862933.746614583
2.33999686660768	862933.746614583
2.34333019994102	862933.746614583
2.34666353327435	862933.746614583
2.34999686660768	862933.746614583
2.35333019994102	862933.753515625
2.35666353327435	859840.73046875
2.35999686660768	795683
2.36333019994102	602294.262890625
2.36666353327435	358987.53203125
2.36999686660768	171368.493359375
2.37333019994102	111521.379296875
2.37666353327435	103463.40546875
2.37999686660768	99607.393359375
2.38333019994102	96069.183203125
2.38666353327435	92692.0608072917
2.38999686660768	89455.1192708334
2.39333019994102	86369.349609375
2.39666353327435	83492.270703125
2.39999686660768	80849.0403645833
2.40333019994102	78363.9
2.40666353327435	75946.0302083334
2.40999686660768	73610.2
2.41333019994102	71496.9822916667
2.41666353327435	69655.6
2.41999686660768	68184.4458333334
2.42333019994102	67402.0303385417
2.42666353327435	67796.5723958334
2.42999686660768	69245.6192708333
2.43333019994102	70604.2364583333
2.43666353327435	70479.9022135417
2.43999686660768	68279.9986979167
2.44333019994102	64508.1123697917
2.44666353327435	60113.283984375
2.44999686660769	55920.1
2.45333019994102	52504.4661458334
2.45666353327435	50002.342578125
2.45999686660769	48267.1444010417
2.46333019994102	46998.8411458334
2.46666353327435	45947.9860677084
2.46999686660769	45003.741796875
2.47333019994102	44080.2
2.47666353327435	43179.8
2.47999686660769	42300.747265625
2.48333019994102	41483.830078125
2.48666353327435	40718.7885416667
2.48999686660769	39969.1623697917
2.49333019994102	39219.4446614584
2.49666353327435	38431.7282552084
2.49999686660769	37665.3959635417
2.50333019994102	36913.8639322917
2.50666353327435	36214.6295572917
2.50999686660769	35522.1483072917
2.51333019994102	34820.0552083334
2.51666353327435	34099.0197916667
2.51999686660769	33358.8403645834
2.52333019994102	32679.8235677084
2.52666353327435	32184.4399739584
2.52999686660769	32083.0774739584
2.53333019994102	32367
2.53666353327435	32720
2.53999686660769	32800.3986979167
2.54333019994102	32492.1177083334
2.54666353327435	31952.1
2.54999686660769	31350.611328125
2.55333019994102	30954.2966145834
2.55666353327435	31245.8
2.55999686660769	32618.1462239584
2.56333019994102	34786.7290364584
2.56666353327435	36667.7
2.56999686660769	37151.9981770834
2.57333019994102	36068.7240885417
2.57666353327435	34195
2.57999686660769	32407.2860677084
2.58333019994102	31041.3169270834
2.58666353327435	29989.6364583334
2.58999686660769	29102.2963541667
2.59333019994102	28296.862109375
2.59666353327436	27491.2471354167
2.59999686660769	26630.1548177084
2.60333019994102	25749.1
2.60666353327436	24936.1549479167
2.60999686660769	24240.9938802084
2.61333019994102	23643.9986979167
2.61666353327436	23093.575390625
2.61999686660769	22632.9
2.62333019994102	22386.7
2.62666353327436	22503.0022135417
2.62999686660769	22915.882421875
2.63333019994102	23372.3
2.63666353327436	23655.9927083334
2.63999686660769	23619.578515625
2.64333019994102	22921.9220052084
2.64666353327436	20834.2
2.64999686660769	17055.0940104167
2.65333019994102	12425.654296875
2.65666353327436	8406.70481770833
2.65999686660769	5885.87669270834
2.66333019994102	4688.03190104167
2.66666353327436	4221.32
2.66999686660769	4054.87
2.67333019994102	4026.49
2.67666353327436	4171.82682291667
2.67999686660769	4545.39895833334
2.68333019994102	5052.85247395834
2.68666353327436	5460.23893229167
2.68999686660769	5601.75338541667
2.69333019994102	5474.73776041667
2.69666353327436	5163.30950520834
2.69999686660769	4766.5
2.70333019994102	4387.94231770834
2.70666353327436	4135.37135416667
2.70999686660769	4035.78268229167
2.71333019994102	4023.90950520834
2.71666353327436	4003.41
2.71999686660769	3922.99
2.72333019994102	3787.77
2.72666353327436	3637.42721354167
2.72999686660769	3493.33151041667
2.73333019994103	3372.34
2.73666353327436	3279.17643229167
2.73999686660769	3211.53658854167
2.74333019994103	3163.17942708334
2.74666353327436	3128.51197916667
2.74999686660769	3100.44
2.75333019994103	3075.52
2.75666353327436	3058.71497395834
2.75999686660769	3063.8
2.76333019994103	3100.21744791667
2.76666353327436	3158.89973958334
2.76999686660769	3209.70247395834
2.77333019994103	3227.42
2.77666353327436	3229.21
2.77999686660769	3271.46927083334
2.78333019994103	3396.84
2.78666353327436	3583.34596354167
2.78999686660769	3751.90924479167
2.79333019994103	3819.42
2.79666353327436	3744.68815104167
2.79999686660769	3545.71380208334
2.80333019994103	3290.28
2.80666353327436	3063.84
2.80999686660769	2947.13098958334
2.81333019994103	3009.38385416667
2.81666353327436	3295.33489583334
2.81999686660769	3801.75
2.82333019994103	4427.24361979167
2.82666353327436	4983.4
2.82999686660769	5247.21
2.83333019994103	5102.19075520834
2.83666353327436	4621.1
2.83999686660769	4044.34270833334
2.84333019994103	3597.48567708334
2.84666353327436	3385.51041666667
2.84999686660769	3374.33
2.85333019994103	3459.67
2.85666353327436	3514.36
2.85999686660769	3457.59309895834
2.86333019994103	3299.75221354167
2.86666353327436	3110.46940104167
2.86999686660769	2954.53098958334
2.87333019994103	2849.93541666667
2.87666353327436	2788.01
2.8799968666077	2754.77
2.88333019994103	2738.12
2.88666353327436	2732.46
2.8899968666077	2739.00013020834
2.89333019994103	2758.42200520834
2.89666353327436	2777.69752604167
2.8999968666077	2792.48372395834
2.90333019994103	2817.21
2.90666353327436	2867.27708333334
2.9099968666077	2918.24934895834
2.91333019994103	2917.91106770834
2.91666353327436	2841.68229166667
2.9199968666077	2716.39
2.92333019994103	2589.74322916667
2.92666353327436	2492.21002604167
2.9299968666077	2425.21315104167
2.93333019994103	2384.74153645834
2.93666353327436	2381.67786458334
2.9399968666077	2448.93
2.94333019994103	2627.62513020834
2.94666353327436	2913.96
2.9499968666077	3217.78645833334
2.95333019994103	3422.27213541667
2.95666353327436	3526.1
2.9599968666077	3871.98
2.96333019994103	5256.20455729167
2.96666353327436	8654.1
2.9699968666077	14194.0220052084
2.97333019994103	20206.0666666667
2.97666353327436	23956.8
2.9799968666077	23912.9
2.98333019994103	20915.4665364584
2.98666353327436	17062.0944010417
2.9899968666077	13791.0032552084
2.99333019994103	11436.6783854167
2.99666353327436	9809.11
2.9999968666077	8688.94869791667
3.00333019994103	7902.08541666667
3.00666353327436	7308.70130208334
3.0099968666077	6805.42513020833
3.01333019994103	6339.03971354167
3.01666353327437	5911.32252604167
3.0199968666077	5567.98
3.02333019994103	5405.59075520834
3.02666353327437	5796.72825520834
3.0299968666077	7845.08216145834
3.03333019994103	13492.5950520834
3.03666353327437	24024.2490885417
3.0399968666077	37486.9174479167
3.04333019994103	48193.3024739584
3.04666353327437	50696.4
3.0499968666077	44687.9
3.05333019994103	34739.6
3.05666353327437	25807
3.0599968666077	19732.7412760417
3.06333019994103	16013.2
3.06666353327437	13677.425390625
3.0699968666077	12111.462890625
3.07333019994103	10978.3958333334
3.07666353327437	10099.065234375
3.0799968666077	9379.07
3.08333019994103	8743.83450520834
3.08666353327437	8158.37
3.0899968666077	7620.10013020834
3.09333019994103	7136.71145833334
3.09666353327437	6715.86705729167
3.0999968666077	6354.72395833334
3.10333019994103	6045.12721354167
3.10666353327437	5781.66028645834
3.1099968666077	5559.22
3.11333019994103	5371.08450520834
3.11666353327437	5215.03229166667
3.1199968666077	5083.31966145834
3.12333019994103	4956.14244791667
3.12666353327437	4812.83723958333
3.1299968666077	4642.7
3.13333019994103	4456.40065104167
3.13666353327437	4272.14
3.1399968666077	4104.86
3.14333019994103	3966.24661458334
3.14666353327437	3862.62
3.1499968666077	3791.03190104167
3.15333019994103	3740.55169270833
3.15666353327437	3697
3.1599968666077	3649.05846354167
3.16333019994103	3590.59973958334
3.16666353327437	3521.70286458334
3.1699968666077	3443.38
3.17333019994104	3367.64
3.17666353327437	3305.44
3.1799968666077	3268.81
3.18333019994104	3251.88619791667
3.18666353327437	3236.47864583334
3.1899968666077	3205.80677083334
3.19333019994104	3171.86041666667
3.19666353327437	3175.89
3.1999968666077	3267.02916666667
3.20333019994104	3446.91145833334
3.20666353327437	3642.6
3.2099968666077	3753.38489583334
3.21333019994104	3762.10963541667
3.21666353327437	4004.26380208334
3.2199968666077	6051.5
3.22333019994104	15067.3514322917
3.22666353327437	42829.0528645834
3.2299968666077	109105.256119792
3.23333019994104	242746.619140625
3.23666353327437	460514.400520833
3.2399968666077	677584.549348958
3.24333019994104	821335.620442709
3.24666353327437	861938.000651042
3.2499968666077	862933.755859375
3.25333019994104	862933.746614583
3.25666353327437	862933.746614583
3.2599968666077	862933.746614583
3.26333019994104	862933.746614583
3.26666353327437	862933.746614583
3.2699968666077	862933.746614583
3.27333019994104	862933.746614583
3.27666353327437	862933.746614583
3.2799968666077	862933.746614583
3.28333019994104	862933.746614583
3.28666353327437	862933.746614583
3.2899968666077	862874.677994792
3.29333019994104	830441.695442709
3.29666353327437	634055
3.29999686660771	362361.452604167
3.30333019994104	119845.123697917
3.30666353327437	40008.596484375
3.3099968666077	34451.7122395834
3.31333019994104	31176.087890625
3.31666353327437	28378.6303385417
3.31999686660771	26023.7
3.32333019994104	24206.3033854167
3.32666353327437	23213.9001302084
3.32999686660771	23204.323046875
3.33333019994104	23899.1545572917
3.33666353327437	24485.8268229167
3.33999686660771	24196.5
3.34333019994104	22848.9
3.34666353327437	20878.2260416667
3.34999686660771	18866.7102864584
3.35333019994104	17079.3
3.35666353327437	15501.6
3.35999686660771	14066.5938802084
3.36333019994104	12800.962890625
3.36666353327437	11826.2911458334
3.36999686660771	11280.8
3.37333019994104	11378.9
3.37666353327437	12286.926953125
3.37999686660771	13874.0040364584
3.38333019994104	15567.3805989584
3.38666353327437	16680.6608072917
3.38999686660771	16870.1
3.39333019994104	16260.926171875
3.39666353327437	15200.3759114584
3.39999686660771	13947.9537760417
3.40333019994104	12596.2483072917
3.40666353327437	11197.1360677084
3.40999686660771	9878.36
3.41333019994104	8837.02
3.41666353327434	8174.14
3.41999686660767	7826.20833333333
3.42333	7629.63072916667
3.42666353327434	7433.57
3.42999686660767	7179.61
3.43333	6875.34
3.43666353327434	6536.39661458334
3.43999686660767	6173.14036458334
3.44333	5792.41
3.44666353327434	5423.69
3.44999686660767	5085.31276041667
3.45333	4784.53385416667
3.45666353327434	4518.48
3.45999686660767	4288.42604166667
3.46333	4115.54895833334
3.46666353327434	4011.74583333334
3.46999686660767	3959.07330729167
3.47333	3931.91
3.47666353327434	3925.83880208333
3.47999686660767	3962.36888020834
3.48333	4063.29205729167
3.48666353327434	4237.58
3.48999686660767	4461.49817708333
3.49333	4661.56184895833
3.49666353327434	4747.45169270834
3.49999686660767	4682.23411458334
3.50333	4510.06
3.50666353327434	4316.64
3.50999686660767	4180.16354166667
3.51333	4144.16315104167
3.51666353327434	4199.76770833334
3.51999686660767	4272.54713541667
3.52333	4252.79
3.52666353327434	4084.8
3.52999686660767	3812.17669270833
3.53333	3530.05533854167
3.53666353327434	3316.04
3.53999686660767	3179.84
3.54333019994101	3098.47
3.54666353327434	3036.95
3.54999686660767	2981.13294270834
3.55333	2925.43333333334
3.55666353327434	2872.00807291667
3.55999686660767	2824.19
3.56333019994101	2790.77
3.56666353327434	2778.33723958334
3.56999686660767	2786.47526041667
3.57333019994101	2802.63020833334
3.57666353327434	2810.00911458334
3.57999686660767	2794.80729166667
3.58333019994101	2757.19
3.58666353327434	2712.55
3.58999686660767	2678.35143229167
3.59333019994101	2663.41614583334
3.59666353327434	2660.92447916667
3.59999686660767	2656.56
3.60333019994101	2642.42
3.60666353327434	2620.55833333334
3.60999686660767	2599.66
3.61333019994101	2585.04947916667
3.61666353327434	2573.25364583334
3.61999686660767	2563.30221354167
3.62333019994101	2559.49
3.62666353327434	2569.46
3.62999686660767	2593.38736979167
3.63333019994101	2619.35559895834
3.63666353327434	2636.83385416667
3.63999686660767	2641.89713541667
3.64333019994101	2639.81
3.64666353327434	2639.72981770834
3.64999686660767	2654.89674479167
3.65333019994101	2698.28776041667
3.65666353327434	2773.64
3.65999686660767	2867.53580729167
3.66333019994101	2954.13658854167
3.66666353327434	3007.73841145834
3.66999686660767	3018.37
3.67333019994101	3006.78763020834
3.67666353327434	3024.74934895834
3.67999686660767	3147.14791666667
3.68333019994101	3430.73541666667
3.68666353327434	3841.35
3.68999686660767	4220.11
3.69333019994101	4369.79661458334
3.69666353327434	4209.7
3.69999686660767	3838.54
3.70333019994101	3435.46041666667
3.70666353327434	3129.92
3.70999686660768	2950.75807291667
3.71333019994101	2864.87278645834
3.71666353327434	2825.33
3.71999686660768	2798.48
3.72333019994101	2773.14
3.72666353327434	2753.19309895834
3.72999686660768	2749.18723958334
3.73333019994101	2759.04153645834
3.73666353327434	2770.34
3.73999686660768	2766.75
3.74333019994101	2742.38
3.74666353327434	2703.02
3.74999686660768	2659.84817708334
3.75333019994101	2630.90104166667
3.75666353327434	2639.01
3.75999686660768	2706.28723958334
3.76333019994101	2833.78
3.76666353327434	2995.19635416667
3.76999686660768	3144.01848958334
3.77333019994101	3253.13
3.77666353327434	3330.81119791667
3.77999686660768	3411.12
3.78333019994101	3508.33815104167
3.78666353327434	3599.81
3.78999686660768	3649.63
3.79333019994101	3640.29192708334
3.79666353327434	3579.04908854167
3.79999686660768	3480.96354166667
3.80333019994101	3362.83723958334
3.80666353327434	3243.34
3.80999686660768	3136.57
3.81333019994101	3046.69
3.81666353327434	2969.21471354167
3.81999686660768	2901.56
3.82333019994101	2844.6
3.82666353327434	2802.87
3.82999686660768	2774.22486979167
3.83333019994101	2753.98580729167
3.83666353327434	2742.29049479167
3.83999686660768	2747.77877604167
3.84333019994101	2784.84036458334
3.84666353327435	2861.58
3.84999686660768	2971.64
3.85333019994101	3091.03723958334
3.85666353327435	3183.01653645834
3.85999686660768	3220.41
3.86333019994101	3202.37447916667
3.86666353327435	3148.24
3.86999686660768	3078.92
3.87333019994101	3006.59
3.87666353327435	2936.25
3.87999686660768	2877.78072916667
3.88333019994101	2836.19348958334
3.88666353327435	2818.56393229167
3.88999686660768	2823.6
3.89333019994101	2845.94700520834
3.89666353327435	2883.35
3.89999686660768	2944.94231770834
3.90333019994101	3043.12317708334
3.90666353327435	3168.43802083334
3.90999686660768	3284.88450520834
3.91333019994101	3357.81
3.91666353327435	3393.52565104167
3.91999686660768	3442.38020833334
3.92333019994101	3552.67239583334
3.92666353327435	3708.88
3.92999686660768	3830.94739583333
3.93333019994101	3842.19
3.93666353327435	3730.88567708334
3.93999686660768	3556.37
3.94333019994101	3394.84505208334
3.94666353327435	3296.51393229167
3.94999686660768	3265.88893229167
3.95333019994101	3270.70286458334
3.95666353327435	3271.5
3.95999686660768	3248.85598958334
3.96333019994101	3207.58489583334
3.96666353327435	3166.62317708334
3.96999686660768	3133.32356770834
3.97333019994101	3107.72122395834
3.97666353327435	3082.02174479167
3.97999686660768	3054.7
3.98333019994101	3025.88880208334
3.98666353327435	2991.06354166667
3.98999686660768	2952.99466145833
3.99333019994102	2925.85533854167
3.99666353327435	2941.63020833334
3.99999686660768	3021.98372395834
4.00333019994102	3152.12044270834
4.00666353327435	3275.03177083333
4.00999686660768	3316.57
4.01333019994101	3246.25716145834
4.01666353327435	3092.14739583334
4.01999686660768	2919.60520833334
4.02333019994101	2779.14309895834
4.02666353327435	2682.4
4.02999686660768	2617.47955729167
4.03333019994101	2567.44
4.03666353327434	2526.84544270834
4.03999686660768	2495.20169270834
4.04333019994101	2473.05
4.04666353327434	2460.95416666667
4.04999686660768	2460.52018229167
4.05333019994101	2472.98
4.05666353327434	2493.7
4.05999686660768	2512.95963541667
4.06333019994101	2526.25
4.06666353327434	2541.55989583334
4.06999686660767	2584.26783854167
4.07333019994101	2689.34986979167
4.07666353327434	2881.74791666667
4.07999686660767	3151.61901041667
4.08333019994101	3438.46822916667
4.08666353327434	3658.18723958334
4.08999686660767	3758.86744791667
4.09333019994101	3752.60364583334
4.09666353327434	3710.52864583334
4.09999686660767	3713.70364583333
4.10333	3790.83372395834
4.10666353327434	3891.69427083333
4.10999686660767	3919.61549479167
4.11333	3818.80690104167
4.11666353327434	3617.35
4.11999686660767	3386.92799479167
4.12333	3193.54908854167
4.12666353327433	3058.95
4.12999686660767	2977.64088541667
4.13333	2930.13776041667
4.13666353327433	2898.65833333334
4.13999686660767	2867.98
4.14333	2828.87044270834
4.14666353327433	2776.55846354167
4.14999686660767	2730.46666666667
4.15333	2729.67877604167
4.15666353327433	2827.17916666667
4.15999686660766	3046.85885416667
4.16333	3346.67395833334
4.16666353327433	3609.08424479167
4.16999686660766	3721.35
4.17333	3643.91458333334
4.17666353327433	3445.75299479167
4.17999686660766	3225.45
4.18333	3052.36888020834
4.18666353327433	2940.03580729167
4.18999686660766	2869.45911458334
4.19333019994099	2813.4
4.19666353327433	2756.70364583334
4.19999686660766	2698.41966145834
4.20333019994099	2646.92434895834
4.20666353327433	2604.07669270834
4.20999686660766	2555.00481770834
4.21333019994099	2476.82786458334
4.21666353327433	2364.83854166667
4.21999686660766	2247.32838541667
4.22333019994099	2168.87786458334
4.22666353327432	2159.28763020834
4.22999686660766	2224.58
4.23333019994099	2352.09934895834
4.23666353327432	2512.03
4.23999686660766	2665.80442708334
4.24333019994099	2782.45
4.24666353327432	2853.58
4.24999686660765	2887.57161458334
4.25333019994099	2893.26
4.25666353327432	2873.99622395834
4.25999686660765	2830.05755208333
4.26333019994099	2770.47
4.26666353327432	2717.90182291667
4.26999686660765	2689.55143229167
4.27333019994099	2687.75794270834
4.27666353327432	2696.78411458334
4.27999686660765	2705.32447916667
4.28333019994098	2716.96276041667
4.28666353327432	2739.03
4.28999686660765	2767.40169270834
4.29333019994098	2787.89
4.29666353327432	2802.63450520834
4.29999686660765	2868.25
4.30333019994098	3121.71
4.30666353327432	3767.06653645834
4.30999686660765	4931.49752604167
4.31333019994098	6458.83502604167
4.31666353327431	7791.89
4.31999686660765	8283.17838541667
4.32333019994098	7700.39830729167
4.32666353327431	6393.84
4.32999686660765	5001.79596354167
4.33333019994098	3961.53216145834
4.33666353327431	3358.37200520834
4.33999686660764	3054.86940104167
4.34333019994098	2886.05572916667
4.34666353327431	2778.82
4.34999686660764	2727.75520833334
4.35333019994098	2744.13
4.35666353327431	2824.91
4.35999686660764	2944.99
4.36333019994098	3064.78932291667
4.36666353327431	3144.25716145834
4.36999686660764	3160.59
4.37333019994097	3121.89713541667
4.37666353327431	3061.43
4.37999686660764	3009.89752604167
4.38333019994097	2985.88802083334
4.38666353327431	3006.67356770834
4.38999686660764	3108.97
4.39333019994097	3343.37018229167
4.39666353327431	3705.73424479167
4.39999686660764	4076.16927083334
4.40333019994097	4279.81
4.4066635332743	4214.81119791667
4.40999686660764	3936.91
4.41333019994097	3588.59674479167
4.4166635332743	3283.79817708334
4.41999686660764	3067.28
4.42333019994097	2919.12
4.4266635332743	2809.41
4.42999686660763	2718.72395833334
4.43333019994097	2643.26028645834
4.4366635332743	2585.90768229167
4.43999686660763	2548.73
4.44333019994097	2533.85963541667
4.4466635332743	2539.29
4.44999686660763	2542.62486979167
4.45333019994097	2526.61002604167
4.4566635332743	2497.07330729167
4.45999686660763	2478.29817708334
4.46333019994096	2484.73151041667
4.4666635332743	2509.54518229167
4.46999686660763	2543.71783854167
4.47333019994096	2586.44
4.4766635332743	2647.04
4.47999686660763	2746.56809895834
4.48333019994096	2897.71236979167
4.4866635332743	3074.46
4.48999686660763	3209.25559895834
4.49333019994096	3236.32213541667
4.49666353327429	3146.2
4.49999686660763	2984.98815104167
4.50333019994096	2818.01
4.50666353327429	2684.39635416667
4.50999686660763	2593.97
4.51333019994096	2537.00442708334
4.51666353327429	2505.38645833334
4.51999686660763	2496.49635416667
4.52333019994096	2511.61536458334
4.52666353327429	2543.48190104167
4.52999686660762	2579.01848958333
4.53333019994096	2603.21901041667
4.53666353327429	2609.21432291667
4.53999686660762	2596.38229166667
4.54333019994096	2573.50286458334
4.54666353327429	2552.5
4.54999686660762	2541.68
4.55333019994095	2540.26263020834
4.55666353327429	2543.12
4.55999686660762	2550.25455729167
4.56333019994095	2577.05950520834
4.56666353327429	2681.64322916667
4.56999686660762	3017.45
4.57333019994095	3881.65455729167
4.57666353327429	5601.73059895833
4.57999686660762	8283.43059895833
4.58333019994095	11392.6638020834
4.58666353327428	13782.6352864584
4.58999686660762	14342.5173177084
4.59333019994095	12898.5302083334
4.59666353327428	10311.2979166667
4.59999686660762	7722.53
4.60333019994095	5772.38229166667
4.60666353327428	4521.27552083334
4.60999686660762	3768.96744791667
4.61333019994095	3318.09895833334
4.61666353327428	3034.21263020834
4.61999686660761	2842.84231770834
4.62333019994095	2713.98307291667
4.62666353327428	2635.49348958334
4.62999686660761	2597.79700520834
4.63333019994095	2594.08111979167
4.63666353327428	2617.84427083334
4.63999686660761	2657.54791666667
4.64333019994094	2695.36
4.64666353327428	2716.68
4.64999686660761	2721.02916666667
4.65333019994094	2715.16
4.65666353327428	2713.64479166667
4.65999686660761	2739.84
4.66333019994094	2830.37630208334
4.66666353327428	3017.83177083334
4.66999686660761	3295.96861979167
4.67333019994094	3589.96302083334
4.67666353327427	3785.24231770834
4.67999686660761	3800.32903645834
4.68333019994094	3637.37643229167
4.68666353327427	3381.19557291667
4.68999686660761	3121.74
4.69333019994094	2914.07174479167
4.69666353327427	2764.81028645834
4.69999686660761	2662.44
4.70333019994094	2600.06653645834
4.70666353327427	2568.27018229167
4.7099968666076	2568.55
4.71333019994094	2621.35494791667
4.71666353327427	2794.01966145834
4.7199968666076	3185.39427083334
4.72333019994094	3840.24817708334
4.72666353327427	4634.13
4.7299968666076	5297.76705729167
4.73333019994093	5555.92643229167
4.73666353327427	5363.83372395834
4.7399968666076	4936.11
4.74333019994093	4603.81822916667
4.74666353327427	4541.26302083334
4.7499968666076	4642.60885416667
4.75333019994093	4642.81
4.75666353327427	4378.52122395834
4.7599968666076	3898.70846354167
4.76333019994093	3383.95
4.76666353327426	2977.42981770834
4.7699968666076	2727.24947916667
4.77333019994093	2623.95
4.77666353327426	2645.70169270834
4.7799968666076	2775.04166666667
4.78333019994093	2991.75260416667
4.78666353327426	3267.53255208334
4.7899968666076	3556.24166666667
4.79333019994093	3789.61510416667
4.79666353327426	3881.83854166667
4.79999686660759	3792.64856770834
4.80333019994093	3564.89283854167
4.80666353327426	3300.41
4.80999686660759	3087.66223958334
4.81333019994093	2958.24713541667
4.81666353327426	2892.41588541667
4.81999686660759	2858.18763020834
4.82333019994092	2842.64
4.82666353327426	2892.81380208334
4.82999686660759	3118.03463541667
4.83333019994092	3648.99
4.83666353327426	4502.39973958333
4.83999686660759	5465.22955729167
4.84333019994092	6156.16184895834
4.84666353327426	6268.79322916667
4.84999686660759	5790.09
4.85333019994092	4962.88
4.85666353327425	4117.03
4.85999686660759	3457.75
4.86333019994092	3045.39739583333
4.86666353327425	2828.40494791667
4.86999686660759	2739.28802083334
4.87333019994092	2724.71822916667
4.87666353327425	2739.70130208334
4.87999686660759	2752.70963541667
4.88333019994092	2742.12356770834
4.88666353327425	2709.92
4.88999686660758	2663.36471354167
4.89333019994092	2614.95963541667
4.89666353327425	2574.86
4.89999686660758	2553.50716145834
4.90333019994092	2550.49
4.90666353327425	2553.47552083334
4.90999686660758	2544.97
4.91333019994092	2515.19
4.91666353327425	2464.17278645834
4.91999686660758	2401.63098958334
4.92333019994091	2339.72122395834
4.92666353327425	2289.58
4.92999686660758	2255.55
4.93333019994091	2239.65885416667
4.93666353327425	2241.87708333334
4.93999686660758	2261.52005208334
4.94333019994091	2298.02604166667
4.94666353327424	2351.4
4.94999686660758	2419.01614583334
4.95333019994091	2491.12278645834
4.95666353327424	2552.43294270834
4.95999686660758	2586.13
4.96333019994091	2586.75
4.96666353327424	2558.90911458334
4.96999686660758	2522.24
4.97333019994091	2488.94
4.97666353327424	2467.72669270834
4.97999686660757	2457.15286458334
4.98333019994091	2455.29622395834
4.98666353327424	2464.57
4.98999686660757	2503.98294270834
4.99333019994091	2626.85
4.99666353327424	2922.31
4.99999686660757	3457.92
5.00333019994091	4137.82
5.00666353327424	4661.41744791667
5.00999686660757	4732.44
5.0133301999409	4312.84895833333
5.01666353327424	3637.47760416667
5.01999686660757	2985.30690104167
5.0233301999409	2511.56692708334
5.02666353327424	2247.98
5.02999686660757	2172.62786458334
5.0333301999409	2259.39869791667
5.03666353327424	2501.55130208334
5.03999686660757	2910.35598958334
5.0433301999409	3500.96536458334
5.04666353327423	4235.29
5.04999686660757	4939.71549479167
5.0533301999409	5324.19
5.05666353327423	5207.21822916667
5.05999686660757	4724.63
5.0633301999409	4250.49440104167
5.06666353327423	4103.93
5.06999686660757	4320.74
5.0733301999409	4682.62994791667
5.07666353327423	4920.18893229167
5.07999686660756	4898.74518229167
5.0833301999409	4680.78020833334
5.08666353327423	4406.77669270833
5.08999686660756	4152.79973958334
5.0933301999409	3910.32
5.09666353327423	3647.29283854167
5.09999686660756	3384.06731770834
5.10333019994089	3177.20026041667
5.10666353327423	3072.91627604167
5.10999686660756	3069.16
5.11333019994089	3106.80794270834
5.11666353327423	3105.56471354167
5.11999686660756	3017.83880208334
5.12333	2861.71458333334
5.12666353327433	2696.58
5.12999686660767	2576.52044270834
5.13333	2521.85
5.13666353327433	2529.14
5.13999686660767	2577.07
5.14333	2642.29986979167
5.14666353327433	2703.78
5.14999686660766	2747.82083333334
5.15333	2770.9
5.15666353327433	2774.79739583333
5.15999686660766	2766.77
5.16333	2751.21614583334
5.16666353327433	2730.95846354167
5.16999686660766	2707.12669270834
5.17333	2679.70208333334
5.17666353327433	2648.03
5.17999686660766	2617.81979166667
5.18333019994099	2598.51
5.18666353327433	2599.87
5.18999686660766	2626
5.19333019994099	2668.54
5.19666353327433	2704.57
5.19999686660766	2707.86
5.20333019994099	2665.11744791667
5.20666353327433	2590.90520833334
5.20999686660766	2515.71080729167
5.21333019994099	2469.13411458334
5.21666353327432	2469.41
5.21999686660766	2522.11
5.22333019994099	2621.58997395834
5.22666353327432	2736.86028645834
5.22999686660766	2820.98372395834
5.23333019994099	2842.32
5.23666353327432	2810.38645833334
5.23999686660765	2766.59635416667
5.24333019994099	2740.62604166667
5.24666353327432	2729.40950520834
5.24999686660765	2707.12
5.25333019994099	2658.40885416667
5.25666353327432	2589.68177083334
5.25999686660765	2522.70677083334
5.26333019994099	2476.99466145834
5.26666353327432	2459.03
5.26999686660765	2461.38229166667
5.27333019994098	2469.21901041667
5.27666353327432	2474.85
5.27999686660765	2477.46067708334
5.28333019994098	2481.65
5.28666353327432	2490.03
5.28999686660765	2502.77239583334
5.29333019994098	2513.95
5.29666353327432	2516.52369791667
5.29999686660765	2510.79
5.30333019994098	2509.43645833334
5.30666353327431	2530.26
5.30999686660765	2573.09153645834
5.31333019994098	2618.85247395834
5.31666353327431	2645.57486979167
5.31999686660765	2652.94817708334
5.32333019994098	2662.20833333334
5.32666353327431	2696.85
5.32999686660765	2762.30052083334
5.33333019994098	2832.30494791667
5.33666353327431	2866.38802083334
5.33999686660764	2837.63385416667
5.34333019994098	2760.21653645834
5.34666353327431	2671.72473958334
5.34999686660764	2603.19127604167
5.35333019994098	2562.67955729167
5.35666353327431	2535.18
5.35999686660764	2508.37
5.36333019994097	2474.07
5.36666353327431	2436.90924479167
5.36999686660764	2406.83893229167
5.37333019994097	2391.62
5.37666353327431	2389.24622395834
5.37999686660764	2387.54635416667
5.38333019994097	2376.83502604167
5.38666353327431	2359.80833333334
5.38999686660764	2342.47317708334
5.39333019994097	2327.88255208334
5.3966635332743	2317.25104166667
5.39999686660764	2310.56
5.40333019994097	2323.49088541667
5.4066635332743	2386.97278645834
5.40999686660764	2502.51471354167
5.41333019994097	2643.74440104167
5.4166635332743	2777.95
5.41999686660764	2913.22083333334
5.42333019994097	3065.71
5.4266635332743	3223.24
5.42999686660763	3346.81276041667
5.43333019994097	3402.29270833334
5.4366635332743	3387.45638020834
5.43999686660763	3328.61393229167
5.44333019994097	3252.09661458333
5.4466635332743	3170.43841145834
5.44999686660763	3087.14
5.45333019994096	3016.38645833334
5.4566635332743	2969.56158854167
5.45999686660763	2955.31
5.46333019994096	2963.45403645833
5.4666635332743	2982.19244791667
5.46999686660763	2993.67369791667
5.47333019994096	2990.81
5.4766635332743	2969.11
5.47999686660763	2934.65
5.48333019994096	2894.68776041667
5.48666353327429	2857.7
5.48999686660763	2828.81653645834
5.49333019994096	2806.44
5.49666353327429	2786.39
5.49999686660763	2763.97096354167
5.50333019994096	2744.03111979167
5.50666353327429	2736.42526041667
5.50999686660763	2749.20729166667
5.51333019994096	2781.58
5.51666353327429	2819.66
5.51999686660762	2848.53841145834
5.52333019994096	2859.32
5.52666353327429	2858.43059895834
5.52999686660762	2859.3
5.53333019994096	2870.90833333334
5.53666353327429	2889.57213541667
5.53999686660762	2898.14
5.54333019994095	2883.49361979167
5.54666353327429	2842.94895833334
5.54999686660762	2789.07
5.55333019994095	2734.63
5.55666353327429	2694.43841145834
5.55999686660762	2675.5
5.56333019994095	2681.19
5.56666353327429	2705.36783854167
5.56999686660762	2736.15208333334
5.57333019994095	2764.73971354167
5.57666353327428	2781.74114583334
5.57999686660762	2783.05013020834
5.58333019994095	2768.18
5.58666353327428	2745.43958333334
5.58999686660762	2725.87
5.59333019994095	2715.01966145833
5.59666353327428	2713.92213541667
5.59999686660762	2719.84
5.60333019994095	2729.13
5.60666353327428	2735.84
5.60999686660761	2740.96653645834
5.61333019994095	2749.23
5.61666353327428	2766.76471354167
5.61999686660761	2796.97786458334
5.62333019994095	2842.02877604167
5.62666353327428	2901.27877604167
5.62999686660761	2967.85729166667
5.63333019994094	3027
5.63666353327428	3063.02135416667
5.63999686660761	3055.98385416667
5.64333019994094	2999.70924479167
5.64666353327428	2907.01
5.64999686660761	2809.97526041667
5.65333019994094	2735.72825520834
5.65666353327428	2690.75872395834
5.65999686660761	2668.72447916667
5.66333019994094	2658.92825520834
5.66666353327427	2655.42
5.66999686660761	2657.73932291667
5.67333019994094	2664.94661458334
5.67666353327427	2681.74
5.67999686660761	2702.2
5.68333019994094	2719.54583333334
5.68666353327427	2724.14
5.68999686660761	2715.42
5.69333019994094	2698.91119791667
5.69666353327427	2681.10403645834
5.6999968666076	2668.29075520834
5.70333019994094	2663.55481770834
5.70666353327427	2669.40481770834
5.7099968666076	2708.6
5.71333019994094	2858.95833333334
5.71666353327427	3291.87
5.7199968666076	4230.86
5.72333019994094	5780.36
5.72666353327427	7734.90143229167
5.7299968666076	9499.48736979167
5.73333019994093	10318.8701822917
5.73666353327427	9788.02
5.7399968666076	8188.99661458334
5.74333019994093	6284.45690104167
5.74666353327427	4717.59010416667
5.7499968666076	3692.46627604167
5.75333019994093	3092.69505208334
5.75666353327426	2750.02708333334
5.7599968666076	2549.89505208334
5.76333019994093	2437.17
5.76666353327426	2392.04752604167
5.7699968666076	2409.69
5.77333019994093	2487.21
5.77666353327426	2605.42317708334
5.7799968666076	2722.78059895834
5.78333019994093	2799.53971354167
5.78666353327426	2830.77018229167
5.78999686660759	2846.38294270834
5.79333019994093	2892.31783854167
5.79666353327426	3007.96
5.79999686660759	3208.41966145834
5.80333019994093	3462.71184895834
5.80666353327426	3681.25143229167
5.80999686660759	3766.39
5.81333019994093	3670.03
5.81666353327426	3440.42
5.81999686660759	3175.74114583333
5.82333019994092	2961.84
5.82666353327426	2826.91
5.82999686660759	2759.38658854167
5.83333019994092	2734.93
5.83666353327426	2738.56940104167
5.83999686660759	2769.69388020834
5.84333019994092	2831.22369791667
5.84666353327425	2907.71979166667
5.84999686660759	2961.78802083334
5.85333019994092	2964.06901041667
5.85666353327425	2918.98333333334
5.85999686660759	2857.95130208334
5.86333019994092	2804.02330729167
5.86666353327425	2759.70559895834
5.86999686660759	2716.87838541667
5.87333019994092	2677.61666666667
5.87666353327425	2653.76627604167
5.87999686660758	2651.65208333334
5.88333019994092	2668.58
5.88666353327425	2694.10533854167
5.88999686660758	2725.07
5.89333019994092	2759.96067708334
5.89666353327425	2795.55
5.89999686660758	2824.51
5.90333019994092	2836.35
5.90666353327425	2825.96
5.90999686660758	2803.34361979167
5.91333019994091	2788.19947916667
5.91666353327425	2796.33059895834
5.91999686660758	2822.24348958334
5.92333019994091	2850.43424479167
5.92666353327425	2865.49153645834
5.92999686660758	2857.68776041667
5.93333019994091	2821.16861979167
5.93666353327424	2758.69986979167
5.93999686660758	2679.03736979167
5.94333019994091	2598.46
5.94666353327424	2528.42
5.94999686660758	2479.37
5.95333019994091	2455.96106770834
5.95666353327424	2471.44
5.95999686660758	2547.89
5.96333019994091	2711.51
5.96666353327424	2966.98736979167
5.96999686660757	3270.36744791667
5.97333019994091	3529.66041666667
5.97666353327424	3644.9
5.97999686660757	3572.94661458334
5.98333019994091	3353.18502604167
5.98666353327424	3078.62408854167
5.98999686660757	2838.41705729167
5.99333019994091	2674.64
5.99666353327424	2583.67643229167
5.99999686660757	2538.71
6.0033301999409	2517.08502604167
6.00666353327424	2510.60481770834
6.00999686660757	2519.41
6.0133301999409	2543.18776041667
6.01666353327424	2574.32356770834
6.01999686660757	2602.02760416667
6.0233301999409	2615.11
6.02666353327423	2608.32
6.02999686660757	2589.8
6.0333301999409	2578.53932291667
6.03666353327423	2599.49947916667
6.03999686660757	2658.69427083334
6.0433301999409	2746.07369791667
6.04666353327423	2839.82434895834
6.04999686660757	2916.05
6.0533301999409	2955.55794270834
6.05666353327423	2949.48
6.05999686660756	2905.54036458334
6.0633301999409	2845.77005208334
6.06666353327423	2789.87
6.06999686660756	2751.35
6.0733301999409	2729.34036458334
6.07666353327423	2717.34778645834
6.07999686660756	2705.53
6.0833301999409	2687.62135416667
6.08666353327423	2663.67135416667
6.08999686660756	2639.53072916667
6.09333019994089	2623.1
6.09666353327423	2622.17434895834
6.09999686660756	2639.27135416667
6.10333019994089	2672.71432291667
6.10666353327423	2712.27
6.10999686660756	2743.17513020834
6.11333019994089	2751.60416666667
6.11666353327423	2738.64674479167
6.11999686660756	2724.20065104167
6.12333019994089	2742.27395833334
6.12666353327422	2819.61
6.12999686660756	2954.97473958334
6.13333019994089	3116.71
6.13666353327422	3253.41119791667
6.13999686660756	3314.78997395834
6.14333019994089	3270.15559895834
6.14666353327422	3134.74
6.14999686660755	2953.85
6.15333019994089	2780.86731770834
6.15666353327422	2641.16901041667
6.15999686660755	2542.23
6.16333019994089	2481.81
6.16666353327422	2454.31
6.16999686660755	2455.10768229167
6.17333019994089	2474.05
6.17666353327422	2498.09479166667
6.17999686660755	2514.35
6.18333019994088	2520.17135416667
6.18666353327422	2525.3
6.18999686660755	2538.31497395834
6.19333019994088	2567.73997395834
6.19666353327422	2609.93841145833
6.19999686660755	2660.91028645834
6.20333019994088	2708.92
6.20666353327422	2745.67903645834
6.20999686660755	2773.30130208334
6.21333019994088	2793.55130208334
6.21666353327421	2817.11
6.21999686660755	2853.30026041667
6.22333019994088	2919.7
6.22666353327421	3016.94401041667
6.22999686660755	3121.01744791667
6.23333019994088	3187.76002604167
6.23666353327421	3188.36901041667
6.23999686660754	3130.61
6.24333019994088	3050.64440104167
6.24666353327421	2976.19192708334
6.24999686660754	2908.93033854167
6.25333019994088	2840.11
6.25666353327421	2765.94
6.25999686660754	2699.38880208334
6.26333019994088	2646.49635416667
6.26666353327421	2610.26966145834
6.26999686660754	2588.18
6.27333019994087	2580.34869791667
6.27666353327421	2583.37
6.27999686660754	2590.62447916667
6.28333019994087	2598.24
6.28666353327421	2606.61
6.28999686660754	2619.84908854167
6.29333019994087	2641.03763020834
6.29666353327421	2670.00143229167
6.29999686660754	2699.48190104167
6.30333019994087	2719.11627604167
6.3066635332742	2716.99817708334
6.30999686660754	2687.41536458334
6.31333019994087	2636.36927083334
6.3166635332742	2578.99479166667
6.31999686660754	2530.94973958334
6.32333019994087	2499.85
6.3266635332742	2484.35755208334
6.32999686660753	2477.65963541667
6.33333019994087	2475.74166666667
6.3366635332742	2478.8
6.33999686660753	2491.65768229167
6.34333019994087	2518.02
6.3466635332742	2560.30364583334
6.34999686660753	2611.49401041667
6.35333019994087	2663.29739583334
6.3566635332742	2705.50338541667
6.35999686660753	2730.60455729167
6.36333019994086	2731.1
6.3666635332742	2705.04
6.36999686660753	2656.82
6.37333019994086	2599.46080729167
6.3766635332742	2542.83997395834
6.37999686660753	2496.13
6.38333019994086	2462.08815104167
6.3866635332742	2444.39
6.38999686660753	2444.81263020834
6.39333019994086	2460.15130208334
6.39666353327419	2481.03815104167
6.39999686660753	2500.12057291667
6.40333019994086	2515.16536458334
6.40666353327419	2535.02916666667
6.40999686660753	2565.85
6.41333019994086	2615.75
6.41666353327419	2689.60299479167
6.41999686660752	2791.75716145834
6.42333019994086	2906.87174479167
6.42666353327419	3005.38
6.42999686660752	3046.72
6.43333019994086	3013.38
6.43666353327419	2913.74361979167
6.43999686660752	2788.37200520834
6.44333019994086	2674.57369791667
6.44666353327419	2596.95
6.44999686660752	2558.62044270834
6.45333019994085	2553.27
6.45666353327419	2568.08841145833
6.45999686660752	2589.64192708334
6.46333019994085	2604.66
6.46666353327419	2597.97096354167
6.46999686660752	2559.09
6.47333019994085	2491.33450520834
6.47666353327419	2418.70768229167
6.47999686660752	2367.07
6.48333019994085	2352.11614583334
6.48666353327418	2370.27721354167
6.48999686660752	2408.07434895834
6.49333019994085	2447.91028645834
6.49666353327418	2474.61341145834
6.49999686660752	2484.05989583334
6.50333019994085	2481.46145833334
6.50666353327418	2482.51614583334
6.50999686660752	2500.98463541667
6.51333019994085	2544.68997395834
6.51666353327418	2613.02
6.51999686660751	2720.21
6.52333019994085	2959.66302083334
6.52666353327418	3618.65247395834
6.52999686660751	5286.40911458334
6.53333019994085	9021.07786458334
6.53666353327418	16340.3
6.53999686660751	28728.8153645834
6.54333019994084	46613.1813802084
6.54666353327418	67773.7490885417
6.54999686660751	87209.8720052084
6.55333019994084	98262.5251302084
6.55666353327418	96224.2278645834
6.55999686660751	81566.7256510417
6.56333019994084	60008.4397135417
6.56666353327418	38923.4127604167
6.56999686660751	23026.2
6.57333019994084	13214.9466145834
6.57666353327417	8041.57591145834
6.57999686660751	5580.85286458334
6.58333019994084	4447.89583333334
6.58666353327417	3903.98971354167
6.58999686660751	3624.41
6.59333019994084	3472.34
6.59666353327417	3384.53072916667
6.59999686660751	3330.55377604167
6.60333019994084	3293.15130208334
6.60666353327417	3260.98841145834
6.6099968666075	3225.15455729167
6.61333019994084	3177.15
6.61666353327417	3115.48645833334
6.6199968666075	3048.00807291667
6.62333019994084	2975.22760416667
6.62666353327417	2902.67096354167
6.6299968666075	2833.04986979167
6.63333019994083	2775.04348958334
6.63666353327417	2732.38072916667
6.6399968666075	2703.29791666667
6.64333019994083	2684.36497395834
6.64666353327417	2672.02747395834
6.6499968666075	2664.28776041667
6.65333019994083	2657.76
6.65666353327417	2649.33294270834
6.6599968666075	2637.69231770834
6.66333019994083	2626.29036458334
6.66666353327416	2615.26458333334
[truncated: 3,899 more rows]

## Sheet: 0.07-2
0.000004149999966	1107.21
0.0033374833333	1107.43
0.006670816666633	1106.92174479167
0.010004149999966	1106.62018229167
0.0133374833333	1105.96
0.016670816666633	1105.94830729167
0.020004149999966	1106.18138020834
0.0233374833333	1106.79010416667
0.026670816666633	1107.27083333334
0.030004149999966	1107.49
0.0333374833333	1107.5
0.036670816666633	1107.86
0.040004149999966	1108.19322916667
0.0433374833333	1108.51
0.046670816666633	1108.48
0.050004149999966	1108.60572916667
0.0533374833333	1108.87526041667
0.056670816666633	1108.67135416667
0.060004149999966	1108.83697916667
0.0633374833333	1109.55677083334
0.066670816666633	1110.24791666667
0.070004149999966	1110.74
0.0733374833333	1110.91
0.076670816666633	1111.34
0.080004149999966	1111.54
0.0833374833333	1111.65338541667
0.086670816666633	1111.86
0.090004149999966	1112.36119791667
0.0933374833333	1113.01
0.096670816666633	1113.4
0.100004149999966	1113.16575520834
0.1033374833333	1113.02278645834
0.106670816666633	1113.18294270834
0.110004149999966	1113.37
0.1133374833333	1113.41
0.116670816666633	1113.79
0.120004149999966	1114.35
0.1233374833333	1114.74583333334
0.126670816666633	1114.27
0.130004149999966	1114.20729166667
0.1333374833333	1114.21
0.136670816666633	1114.82604166667
0.140004149999966	1115.44010416667
0.1433374833333	1115.68
0.146670816666633	1115.65416666667
0.150004149999966	1115.20377604167
0.1533374833333	1115.17434895834
0.156670816666633	1115.23
0.160004149999966	1115.31927083334
0.1633374833333	1115.62317708334
0.166670816666633	1115.89713541667
0.170004149999966	1115.92591145834
0.1733374833333	1115.62408854167
0.176670816666633	1115.83502604167
0.180004149999966	1116.53932291667
0.1833374833333	1117.12747395834
0.186670816666633	1116.83255208334
0.190004149999966	1116.64908854167
0.1933374833333	1116.51809895834
0.196670816666633	1116.76276041667
0.200004149999966	1116.95
0.2033374833333	1117.30065104167
0.206670816666633	1117.34
0.210004149999966	1117.43
0.2133374833333	1117.24
0.216670816666633	1117.76497395834
0.220004149999966	1118.08
0.223337483333299	1118.86458333334
0.226670816666633	1119.16705729167
0.230004149999966	1119.36184895834
0.233337483333299	1119.49075520834
0.236670816666633	1119.82135416667
0.240004149999966	1119.86
0.243337483333299	1119.62604166667
0.246670816666633	1119.52486979167
0.250004149999966	1120.09270833334
0.253337483333299	1120.85533854167
0.256670816666633	1121.23
0.260004149999966	1121.50299479167
0.2633374833333	1121.92
0.266670816666633	1122.82721354167
0.270004149999966	1122.93255208334
0.2733374833333	1122.93
0.276670816666633	1123.1
0.280004149999966	1124.01666666667
0.2833374833333	1124.22278645834
0.286670816666633	1123.77526041667
0.290004149999966	1123.75989583334
0.2933374833333	1124.6
0.296670816666633	1125.15065104167
0.300004149999966	1125.07161458334
0.3033374833333	1124.69127604167
0.306670816666633	1124.88541666667
0.310004149999967	1125.18033854167
0.3133374833333	1125.81002604167
0.316670816666633	1126.58489583334
0.320004149999967	1127.13059895834
0.3233374833333	1127.07
0.326670816666633	1127.04
0.330004149999967	1126.88723958334
0.3333374833333	1127.13463541667
0.336670816666633	1127.18606770834
0.340004149999967	1127.84752604167
0.3433374833333	1128.47
0.346670816666633	1129.05
0.350004149999967	1129.43
0.3533374833333	1129.65091145834
0.356670816666633	1129.97
0.360004149999967	1130.21315104167
0.3633374833333	1130.38216145834
0.366670816666634	1130.36158854167
0.370004149999967	1130.41
0.3733374833333	1130.65559895834
0.376670816666634	1131.06
0.380004149999967	1131.51432291667
0.3833374833333	1131.83
0.386670816666634	1131.98697916667
0.390004149999967	1132.41536458334
0.3933374833333	1132.85807291667
0.396670816666634	1133.48372395834
0.400004149999967	1133.53372395834
0.4033374833333	1133.75013020834
0.406670816666634	1134.28684895834
0.410004149999967	1135.45091145834
0.4133374833333	1136.57682291667
0.416670816666634	1136.96744791667
0.420004149999967	1136.79700520834
0.423337483333301	1136.37122395834
0.426670816666634	1136.71705729167
0.430004149999967	1137.66197916667
0.433337483333301	1138.97942708334
0.436670816666634	1139.84049479167
0.440004149999967	1140.51901041667
0.443337483333301	1140.73971354167
0.446670816666634	1141.05260416667
0.450004149999967	1141.09
0.453337483333301	1141.67434895834
0.456670816666634	1142.04
0.460004149999967	1142.38
0.463337483333301	1142.73333333334
0.466670816666634	1143.08346354167
0.470004149999968	1143.49661458334
0.473337483333301	1143.77447916667
0.476670816666634	1144.25221354167
0.480004149999968	1144.72
0.483337483333301	1144.93815104167
0.486670816666634	1145.06119791667
0.490004149999968	1145.23
0.493337483333301	1145.67213541667
0.496670816666634	1145.88606770834
0.500004149999968	1145.89466145834
0.503337483333301	1145.96
0.506670816666634	1146.45
0.510004149999968	1147.35442708334
0.513337483333301	1147.91223958334
0.516670816666634	1148.00286458334
0.520004149999968	1148.26158854167
0.523337483333301	1148.53
0.526670816666634	1149.17
0.530004149999967	1149.27747395834
0.533337483333301	1149.83216145834
0.536670816666634	1150.53
0.540004149999967	1150.92
0.543337483333301	1150.73528645834
0.546670816666634	1150.21
0.550004149999967	1150.08854166667
0.5533374833333	1150.52
0.556670816666634	1151.11
0.560004149999967	1151.75755208334
0.5633374833333	1151.79244791667
0.566670816666634	1152.07239583334
0.570004149999967	1152.47
0.5733374833333	1153.06302083334
0.576670816666634	1154.02
0.580004149999967	1154.65
0.5833374833333	1155.13723958334
0.586670816666634	1154.76236979167
0.590004149999967	1154.72
0.5933374833333	1154.62
0.596670816666633	1154.72044270834
0.600004149999967	1154.82
0.6033374833333	1155.26744791667
0.606670816666633	1155.78528645834
0.610004149999967	1156.09427083334
0.6133374833333	1156.68098958334
0.616670816666633	1157.20807291667
0.620004149999966	1157.83268229167
0.6233374833333	1158.07
0.626670816666633	1158.67291666667
0.630004149999966	1159.3
0.6333374833333	1159.78
0.636670816666633	1159.52
0.640004149999966	1158.75
0.6433374833333	1158.97473958334
0.646670816666633	1159.37552083334
0.650004149999966	1159.86
0.6533374833333	1159.76002604167
0.656670816666633	1159.62486979167
0.660004149999966	1160.01966145834
0.663337483333299	1160.53723958334
0.666670816666633	1161.09192708334
0.670004149999966	1161.70638020834
0.673337483333299	1161.80364583334
0.676670816666633	1161.79
0.680004149999966	1161.87604166667
0.683337483333299	1161.98763020834
0.686670816666632	1161.91692708334
0.690004149999966	1162.20377604167
0.693337483333299	1162.33138020834
0.696670816666632	1162.83502604167
0.700004149999966	1162.76744791667
0.703337483333299	1163.17669270834
0.706670816666632	1163.46614583334
0.710004149999966	1163.41510416667
0.713337483333299	1163.73098958334
0.716670816666632	1164.49908854167
0.720004149999966	1165.33098958334
0.723337483333299	1165.13020833334
0.726670816666632	1164.96588541667
0.730004149999965	1164.82643229167
0.733337483333299	1165.17044270834
0.736670816666632	1165.43424479167
0.740004149999965	1165.73502604167
0.743337483333299	1166.07122395834
0.746670816666632	1166.44127604167
0.750004149999965	1166.79505208334
0.753337483333298	1166.96861979167
0.756670816666632	1167.08424479167
0.760004149999965	1166.92239583334
0.763337483333298	1167.11510416667
0.766670816666632	1167.59
0.770004149999965	1168.38033854167
0.773337483333298	1168.99361979167
0.776670816666632	1169.12
0.780004149999965	1169.16458333334
0.783337483333298	1169.44518229167
0.786670816666631	1170.15
0.790004149999965	1170.78841145834
0.793337483333298	1171.32682291667
0.796670816666631	1171.20065104167
0.800004149999965	1171.60169270834
0.803337483333298	1172.27552083334
0.806670816666631	1173.50611979167
0.810004149999965	1174.56
0.813337483333298	1174.84635416667
0.816670816666631	1174.86575520834
0.820004149999964	1175.24856770834
0.823337483333298	1175.7
0.826670816666631	1176.05442708334
0.830004149999964	1175.91197916667
0.833337483333298	1176.18
0.836670816666631	1176.69596354167
0.840004149999964	1177.06341145834
0.843337483333298	1176.95
0.846670816666631	1176.74
0.850004149999964	1176.96627604167
0.853337483333297	1177.5
0.856670816666631	1177.87
0.860004149999964	1177.4
0.863337483333297	1177.18684895834
0.866670816666631	1177.10833333334
0.870004149999964	1177.65598958334
0.873337483333297	1177.98385416667
0.876670816666631	1178.03
0.880004149999964	1177.78
0.883337483333297	1177.77239583334
0.886670816666631	1177.97356770834
0.890004149999964	1178.53580729167
0.893337483333297	1178.58
0.89667081666663	1178.49
0.900004149999964	1178.38372395834
0.903337483333297	1178.8
0.90667081666663	1179.25794270834
0.910004149999964	1179.70885416667
0.913337483333297	1179.89466145834
0.91667081666663	1180.11
0.920004149999963	1179.89
0.923337483333297	1179.42369791667
0.92667081666663	1179.38645833334
0.930004149999963	1180.11614583334
0.933337483333297	1180.96
0.93667081666663	1181.67447916667
0.940004149999963	1181.88033854167
0.943337483333296	1182.05989583334
0.94667081666663	1182.15
0.950004149999963	1182.31979166667
0.953337483333296	1182.74
0.95667081666663	1183.04088541667
0.960004149999963	1183.40065104167
0.963337483333296	1183.64
0.96667081666663	1184.09700520834
0.970004149999963	1184.44661458334
0.973337483333296	1185.02786458334
0.976670816666629	1185.53815104167
0.980004149999963	1185.69830729167
0.983337483333296	1185.33424479167
0.986670816666629	1185.09166666667
0.990004149999963	1185.43
0.993337483333296	1185.98
0.996670816666629	1186.49
1.00000414999996	1187.11119791667
1.0033374833333	1187.45
1.00667081666663	1187.56888020834
1.01000414999996	1187.20364583334
1.0133374833333	1187.44869791667
1.01667081666663	1187.71223958334
1.02000414999996	1188.25
1.0233374833333	1188.38
1.02667081666663	1188.69401041667
1.03000414999997	1189.36
1.0333374833333	1190.02096354167
1.03667081666663	1190.34
1.04000414999997	1190.45
1.0433374833333	1190.75221354167
1.04667081666663	1191.19049479167
1.05000414999997	1190.82
1.0533374833333	1190.70286458334
1.05667081666663	1190.81536458334
1.06000414999997	1191.35
1.0633374833333	1191.35
1.06667081666663	1191
1.07000414999997	1190.94
1.0733374833333	1191.08684895834
1.07667081666663	1191.38
1.08000414999997	1191.32747395834
1.0833374833333	1191.80755208334
1.08667081666663	1192.48424479167
1.09000414999997	1192.92
1.0933374833333	1192.90260416667
1.09667081666663	1192.77
1.10000414999997	1192.75638020834
1.1033374833333	1192.73
1.10667081666663	1192.70794270834
1.11000414999997	1192.99947916667
1.1133374833333	1193.62825520834
1.11667081666663	1194.26
1.12000414999997	1194.51
1.1233374833333	1194.15481770834
1.12667081666663	1193.67981770834
1.13000414999997	1193.95
1.1333374833333	1194.75481770834
1.13667081666663	1195.38
1.14000414999997	1195.30690104167
1.1433374833333	1194.79947916667
1.14667081666663	1194.54713541667
1.15000414999997	1194.53815104167
1.1533374833333	1195.04934895834
1.15667081666663	1195.62
1.16000414999997	1195.98776041667
1.1633374833333	1195.71614583334
1.16667081666663	1195.20598958334
1.17000414999997	1195.02005208334
1.1733374833333	1195.1
1.17667081666664	1195.45833333334
1.18000414999997	1195.52
1.1833374833333	1195.62799479167
1.18667081666664	1195.60364583334
1.19000414999997	1195.97
1.1933374833333	1196.27
1.19667081666664	1196.65833333334
1.20000414999997	1196.54
1.2033374833333	1196.44049479167
1.20667081666664	1196.05494791667
1.21000414999997	1196.15598958334
1.2133374833333	1196.42005208334
1.21667081666664	1196.48
1.22000414999997	1196.56354166667
1.2233374833333	1196.84
1.22667081666664	1197.67799479167
1.23000414999997	1198.36653645834
1.2333374833333	1198.29466145834
1.23667081666664	1197.78
1.24000414999997	1197.67994791667
1.2433374833333	1198
1.24667081666664	1198.63
1.25000414999997	1199.1
1.2533374833333	1199.42
1.25667081666664	1199.78
1.26000414999997	1199.74817708334
1.2633374833333	1199.7
1.26667081666664	1199.94
1.27000414999997	1200.27565104167
1.2733374833333	1200.58854166667
1.27667081666664	1200.71
1.28000414999997	1200.84
1.2833374833333	1201.28424479167
1.28667081666664	1201.2
1.29000414999997	1201.38541666667
1.2933374833333	1201.35325520834
1.29667081666664	1201.68567708334
1.30000414999997	1201.41549479167
1.30333748333331	1200.94895833334
1.30667081666664	1200.42760416667
1.31000414999997	1200.05677083334
1.31333748333331	1199.50559895834
1.31667081666664	1198.69
1.32000414999997	1198.25
1.32333748333331	1198.31
1.32667081666664	1198.36
1.33000414999997	1198.46
1.33333748333331	1198.13658854167
1.33667081666664	1198.24
1.34000414999997	1197.79869791667
1.34333748333331	1198.07760416667
1.34667081666664	1198.47486979167
1.35000414999997	1198.82877604167
1.35333748333331	1198.66
1.35667081666664	1198.01
1.36000414999997	1197.58333333334
1.36333748333331	1197.60169270834
1.36667081666664	1197.94518229167
1.37000414999997	1198.49479166667
1.37333748333331	1198.65
1.37667081666664	1198.66861979167
1.38000414999997	1198.65247395834
1.38333748333331	1198.78
1.38667081666664	1199.39622395834
1.39000414999997	1200.20885416667
1.39333748333331	1201.28815104167
1.39667081666664	1201.4
1.40000414999997	1201.45
1.40333748333331	1201.60143229167
1.40667081666664	1201.53528645834
1.41000414999997	1201.86588541667
1.41333748333331	1201.73
1.41667081666664	1202.13763020834
1.42000414999997	1202.13
1.42333748333331	1202.46
1.42667081666664	1203.02
1.43000414999997	1203.24986979167
1.43333748333331	1202.95
1.43667081666664	1202.68098958334
1.44000414999997	1202.50286458334
1.44333748333331	1203.13424479167
1.44667081666664	1203.86
1.45000414999997	1204.51315104167
1.45333748333331	1204.65
1.45667081666664	1205.05598958334
1.46000414999998	1205.86393229167
1.46333748333331	1206.27526041667
1.46667081666664	1206.59
1.47000414999998	1207.13177083334
1.47333748333331	1207.5
1.47667081666664	1207.41119791667
1.48000414999998	1207.3
1.48333748333331	1207.54830729167
1.48667081666664	1207.95416666667
1.49000414999998	1207.8
1.49333748333331	1207.84583333334
1.49667081666664	1207.96
1.50000414999998	1208.44739583334
1.50333748333331	1209.19
1.50667081666664	1209.40833333334
1.51000414999998	1209.18
1.51333748333331	1208.69752604167
1.51667081666664	1208.89479166667
1.52000414999998	1209.32
1.52333748333331	1209.72317708334
1.52667081666664	1209.57395833334
1.53000414999998	1209.08111979167
1.53333748333331	1208.88880208334
1.53667081666664	1209.34153645834
1.54000414999998	1210.39
1.54333748333331	1210.85
1.54667081666664	1210.42942708334
1.55000414999998	1209.55130208334
1.55333748333331	1209.33372395834
1.55667081666664	1209.41302083334
1.56000414999998	1209.72083333334
1.56333748333331	1210.15455729167
1.56667081666664	1210.85
1.57000414999998	1211.82447916667
1.57333748333331	1212.15065104167
1.57667081666664	1212.47669270834
1.58000414999998	1212.12916666667
1.58333748333331	1212.19088541667
1.58667081666664	1212.51458333334
1.59000414999998	1212.82
1.59333748333331	1213.04674479167
1.59667081666664	1212.84
1.60000414999998	1213.18684895834
1.60333748333331	1213.49
1.60667081666665	1213.69361979167
1.61000414999998	1213.18893229167
1.61333748333331	1212.88
1.61667081666665	1212.96184895834
1.62000414999998	1213.51940104167
1.62333748333331	1213.91692708334
1.62667081666665	1214.93619791667
1.63000414999998	1216.00299479167
1.63333748333331	1216.43
1.63667081666665	1215.77721354167
1.64000414999998	1215.19
1.64333748333331	1215.06
1.64667081666665	1215.48385416667
1.65000414999998	1215.38880208334
1.65333748333331	1215.23463541667
1.65667081666665	1214.48372395834
1.66000414999998	1214.60611979167
1.66333748333331	1215.10533854167
1.66667081666665	1215.91393229167
1.67000414999998	1216.26497395834
1.67333748333331	1216.26901041667
1.67667081666665	1216.3
1.68000414999998	1216.55533854167
1.68333748333331	1216.90416666667
1.68667081666665	1217.36
1.69000414999998	1217.75325520834
1.69333748333331	1218.04153645834
1.69667081666665	1218.55924479167
1.70000414999998	1219.02356770834
1.70333748333331	1219.91471354167
1.70667081666664	1220.78268229167
1.71000414999997	1221.79544270834
1.7133374833333	1222.51302083334
1.71667081666664	1223.23
1.72000414999997	1223.98111979167
1.7233374833333	1225.23450520834
1.72667081666664	1226.13
1.73000414999997	1227.04622395834
1.7333374833333	1227.34
1.73667081666664	1228.01653645834
1.74000414999997	1228.46822916667
1.7433374833333	1228.55833333334
1.74667081666664	1228.69114583334
1.75000414999997	1229.30403645834
1.7533374833333	1230.64830729167
1.75667081666664	1231.66966145834
1.76000414999997	1232.20299479167
1.7633374833333	1232.11080729167
1.76667081666664	1231.95364583334
1.77000414999997	1231.95
1.7733374833333	1232.06770833334
1.77667081666664	1232.51
1.78000414999997	1232.73424479167
1.7833374833333	1233.29
1.78667081666664	1233.47760416667
1.79000414999997	1233.96940104167
1.7933374833333	1234.99
1.79667081666664	1236.09
1.80000414999997	1236.83
1.8033374833333	1236.89
1.80667081666664	1237.31536458334
1.81000414999997	1239.27
1.8133374833333	1242.43
1.81667081666664	1247.25963541667
1.82000414999997	1253.56067708334
1.8233374833333	1262.33
1.82667081666664	1273.10677083334
1.83000414999997	1284.88190104167
1.8333374833333	1296.39596354167
1.83667081666664	1307.35364583334
1.84000414999997	1317.54440104167
1.8433374833333	1327.97122395834
1.84667081666664	1338.09
1.85000414999997	1348.02395833334
1.85333748333331	1356.90325520834
1.85667081666664	1365.33111979167
1.86000414999997	1373.68
1.86333748333331	1381.97486979167
1.86667081666664	1390.95989583334
1.87000414999997	1403.35833333334
1.87333748333331	1424.45611979167
1.87667081666664	1462.1
1.88000414999997	1522.73411458334
1.88333748333331	1597.33
1.88667081666664	1661.74
1.89000414999997	1697.98
1.89333748333331	1708.24
1.89667081666664	1704.58854166667
1.90000414999997	1693.92
1.90333748333331	1680.80403645834
1.90667081666664	1676.24856770834
1.91000414999997	1692.00494791667
1.91333748333331	1733.33177083334
1.91667081666664	1794.07
1.92000414999997	1863.73098958334
1.92333748333331	1935.45963541667
1.92667081666664	2025.25
1.93000414999997	2204.59348958334
1.93333748333331	2987.55338541667
1.93667081666664	5205.47955729167
1.94000414999997	8135.47682291667
1.94333748333331	10641.3
1.94667081666664	11768.092578125
1.95000414999997	12187.1576822917
1.95333748333331	12521.0315104167
1.95667081666664	12855.6
1.96000414999997	13173
1.96333748333331	13409.1294270834
1.96667081666664	13493.104296875
1.97000414999997	13397.1
1.97333748333331	13199.6985677084
1.97667081666664	13009.3239583334
1.98000414999997	12866.9
1.98333748333331	12782.0444010417
1.98667081666664	12750.9
1.99000414999997	12750.7
1.99333748333331	12773.5151041667
1.99667081666664	12807.6303385417
2.00000414999998	12851.9889322917
2.00333748333331	12892.2272135417
2.00667081666664	12903.7
2.01000414999998	12871.4
2.01333748333331	12785.5540364584
2.01667081666664	12735.5
2.02000414999998	13200.2065104167
2.02333748333331	15660
2.02667081666664	23491.9212239584
2.03000414999998	42542.9002604167
2.03333748333331	81961.4130208334
2.03667081666664	156430
2.04000414999998	294511.63984375
2.04333748333331	507366.169791667
2.04667081666664	708125.502864584
2.05000414999998	833908.899479167
2.05333748333331	862597.603255209
2.05667081666664	862933.746354167
2.06000414999998	862933.746614583
2.06333748333331	862933.746614583
2.06667081666664	862933.746614583
2.07000414999998	862933.746614583
2.07333748333331	862933.746614583
2.07667081666664	862933.746614583
2.08000414999998	862933.746614583
2.08333748333331	862933.746614583
2.08667081666664	862933.746614583
2.09000414999998	862933.746614583
2.09333748333331	862933.746614583
2.09667081666664	862933.746614583
2.10000414999998	862933.746614583
2.10333748333331	862933.746614583
2.10667081666664	862933.746614583
2.11000414999998	862933.746614583
2.11333748333331	862933.746614583
2.11667081666664	862933.746614583
2.12000414999998	862933.746614583
2.12333748333331	862933.746614583
2.12667081666664	862933.746614583
2.13000414999998	862933.746614583
2.13333748333331	862933.746614583
2.13667081666664	862933.746614583
2.14000414999998	862933.746614583
2.14333748333331	862933.746614583
2.14667081666665	862933.746614583
2.15000414999998	862933.746614583
2.15333748333331	862933.746614583
2.15667081666665	862933.746614583
2.16000414999998	862933.746614583
2.16333748333331	862933.746614583
2.16667081666665	862933.746614583
2.17000414999998	862933.746614583
2.17333748333331	862920.617317709
2.17667081666665	852306.058984375
2.18000414999998	752713.667447917
2.18333748333331	531454.498828125
2.18667081666665	285693.568359375
2.19000414999998	126726.752083334
2.19333748333331	88954.2967447917
2.19667081666665	86392.8
2.20000414999998	86282.455078125
2.20333748333331	86389.1040364584
2.20667081666665	85517.6106770833
2.21000414999998	83273
2.21333748333331	80126.9279947917
2.21667081666665	76782.7325520834
2.22000414999998	73516.0997395834
2.22333748333331	70502.1666666667
2.22667081666665	67674.039453125
2.23000414999998	65060.1825520834
2.23333748333331	62600.9845052084
2.23667081666665	60343.2100260417
2.24000414999998	58334.1927083334
2.24333748333331	56676.2743489583
2.24667081666665	55391.8
2.25000414999998	54376.5786458334
2.25333748333331	53326.4075520834
2.25667081666665	52095.6631510417
2.26000414999998	50762.2446614584
2.26333748333331	49537
2.26667081666665	48392.3673177084
2.27000414999998	47064.2059895834
2.27333748333331	45480.287109375
2.27667081666665	43773.977734375
2.28000414999998	42175.4727864584
2.28333748333331	40679.904296875
2.28667081666665	39230.7026041667
2.29000414999998	37847.7653645834
2.29333748333332	36606.0895833334
2.29667081666665	35473.0329427084
2.30000414999998	34332.556640625
2.30333748333332	33101.6
2.30667081666665	31836.7446614584
2.31000414999998	30612.7
2.31333748333332	29480.764453125
2.31667081666665	28441.812890625
2.32000414999998	27457.293359375
2.32333748333332	26543.3983072917
2.32667081666665	25668.2020833334
2.33000414999998	24894.0795572917
2.33333748333332	24188.8022135417
2.33667081666665	23552.869921875
2.34000414999998	22939.3
2.34333748333332	22335.0727864584
2.34667081666665	21734.6557291667
2.35000414999998	21146.687109375
2.35333748333332	20589.9197916667
2.35667081666665	20068.2509114584
2.36000414999998	19561.8876302084
2.36333748333332	19051.6205729167
2.36667081666665	18547.7651041667
2.37000414999998	18052.224609375
2.37333748333332	17576.4
2.37667081666665	17121.253515625
2.38000414999998	16688.554296875
2.38333748333332	16276.3248697917
2.38667081666665	15880.2352864584
2.39000414999998	15508.061328125
2.39333748333332	15148.5360677084
2.39667081666665	14812.9647135417
2.40000414999998	14496.7115885417
2.40333748333332	14207.905078125
2.40667081666665	13946.717578125
2.41000414999998	13718.8505208334
2.41333748333332	13524.3352864584
2.41667081666665	13389.0677083334
2.42000414999998	13398.9736979167
2.42333748333332	13644.3411458334
2.42667081666665	14015.236328125
2.43000414999999	14212.1143229167
2.43333748333332	13959.565234375
2.43667081666665	13287.0986979167
2.44000414999999	12461.1466145834
2.44333748333332	11744.6307291667
2.44667081666665	11229.4842447917
2.45000414999999	10865.6029947917
2.45333748333332	10573.0977864584
2.45667081666665	10306.7790364584
2.46000414999999	10068.8345052084
2.46333748333332	9869.96692708333
2.46667081666665	9699.10872395834
2.47000414999999	9549.43645833334
2.47333748333332	9411.58333333334
2.47667081666665	9292.75807291667
2.48000414999999	9169.56
2.48333748333332	9031.21848958334
2.48667081666665	8870.50104166667
2.49000414999999	8710.84192708334
2.49333748333332	8576.02
2.49667081666665	8472.74544270834
2.50000414999999	8398.63580729167
2.50333748333332	8350.68958333333
2.50667081666665	8317.11158854167
2.51000414999999	8266.14518229167
2.51333748333332	8166.93645833334
2.51667081666665	8026.59
2.52000414999999	7889.87721354167
2.52333748333332	7799.3
2.52667081666665	7753.60950520834
2.53000414999999	7736.54
2.53333748333332	7749.38333333334
2.53667081666665	7795.26
2.54000414999999	7856.55494791667
2.54333748333332	7892.11236979167
2.54667081666665	7928.83489583334
2.55000414999999	8161.21
2.55333748333332	9027.94856770834
2.55667081666665	10949.5016927084
2.56000414999999	13640.5106770834
2.56333748333332	15856.7470052084
2.56667081666666	16383.5350260417
2.57000414999999	15157.922265625
2.57333748333332	13230.0454427084
2.57667081666666	11593
2.58000414999999	10531.0619791667
2.58333748333332	9882.43932291667
2.58667081666666	9461.50885416667
2.59000414999999	9151.12552083333
2.59333748333332	8861.32
2.59667081666666	8546.00338541667
2.60000414999999	8214.80286458333
2.60333748333332	7916.80364583334
2.60667081666666	7672.15885416667
2.61000414999999	7473.21744791667
2.61333748333332	7296.26
2.61667081666666	7132.53
2.62000414999999	7000.78463541667
2.62333748333332	6945.33
2.62667081666666	7004.97005208334
2.63000414999999	7149.05
2.63333748333332	7296.40807291667
2.63667081666666	7387.35
2.64000414999999	7400.00963541667
2.64333748333332	7278.73020833334
2.64667081666666	6877.52239583334
2.65000414999999	6116.97
2.65333748333332	5126.19388020834
2.65667081666666	4200.64596354167
2.66000414999999	3567.19544270834
2.66333748333332	3241.21
2.66667081666666	3101.13294270834
2.67000414999999	3033.38463541667
2.67333748333332	3002.06393229167
2.67667081666666	3016.59817708334
2.68000414999999	3081.38763020834
2.68333748333332	3168.52747395834
2.68667081666666	3249.96315104167
2.69000414999999	3310.52786458334
2.69333748333332	3326.31966145834
2.69667081666666	3265.49830729167
2.70000414999999	3132.54
2.70333748333332	2985.63111979167
2.70667081666666	2882.76979166667
2.71000414999999	2840.22
2.71333748333332	2833.53255208334
2.71667081666666	2832.09
2.72000414999999	2814.17486979167
2.72333748333333	2771.25169270834
2.72667081666666	2706.89401041667
2.73000414999999	2633.69466145834
2.73333748333333	2566.15
2.73667081666666	2512.85416666667
2.74000414999999	2473.08333333334
2.74333748333333	2443.19739583334
2.74667081666666	2418.24596354167
2.75000414999999	2396.60755208334
2.75333748333333	2376.51458333334
2.75667081666666	2365.04166666667
2.76000414999999	2374.82291666667
2.76333748333333	2417.61
2.76667081666666	2483.75286458333
2.77000414999999	2540.09752604167
2.77333748333333	2568.34466145833
2.77667081666666	2584.48502604167
2.78000414999999	2624.68
2.78333748333333	2698.64283854167
2.78667081666666	2777.43138020834
2.79000414999999	2814.00950520834
2.79333748333333	2772.97
2.79667081666666	2656.27
2.80000414999999	2503.09
2.80333748333333	2365.03177083334
2.80667081666666	2283.24
2.81000414999999	2287.20364583334
2.81333748333333	2405.12708333334
2.81667081666666	2641.45
2.82000414999999	2944.62
2.82333748333333	3206.26080729167
2.82667081666666	3323.84596354167
2.83000414999999	3256.82
2.83333748333333	3052.99674479167
2.83667081666666	2803.92513020834
2.84000414999999	2594.32
2.84333748333333	2462.48
2.84667081666666	2408.33880208334
2.85	2412.41901041667
2.85333748333333	2446.23255208334
2.85667081666666	2476.16
2.86000414999999	2471.38
2.86333748333333	2426.69388020834
2.86667081666666	2356.19401041667
2.87	2285.74544270834
2.87333748333333	2230.66888020834
2.87667081666666	2197.10924479167
2.88	2182.15299479167
2.88333748333333	2181.70755208334
2.88667081666666	2194.85208333334
2.89	2228.48763020834
2.89333748333333	2277.82994791667
2.89667081666666	2323.51927083334
2.9	2354.71223958334
2.90333748333333	2379.92356770834
2.90667081666666	2411.58411458334
2.91	2432.64791666667
2.91333748333333	2412.99
2.91667081666666	2344.59986979167
2.92	2250.04
2.92333748333333	2160.33802083334
2.92667081666666	2092.95559895834
2.93	2047.75
2.93333748333333	2024.01809895834
2.93667081666666	2029.87981770834
2.94	2096.35442708334
2.94333748333333	2256.72877604167
2.94667081666666	2503.18932291667
2.95	2751.09908854167
2.95333748333333	2895.43
2.95667081666666	2894.29348958334
2.96	2821.71
2.96333748333333	2834.37356770834
2.96667081666666	3087.76888020834
2.97	3599.79
2.97333748333333	4162.53
2.97667081666666	4476.37291666667
2.98	4406.61
2.98333748333333	4074.29
2.98667081666666	3694.81705729167
2.99	3387.99
2.99333748333333	3167.89231770834
2.99667081666667	3018.26393229167
3	2924.62252604167
3.00333748333333	2865.27005208334
3.00667081666667	2808.37434895834
3.01	2727.14
3.01333748333333	2625.24205729167
3.01667081666667	2526.17
3.02	2463.48802083334
3.02333748333333	2472.74388020834
3.02667081666667	2653.11536458334
3.03	3268.05065104167
3.03333748333333	4700.25989583333
3.03667081666667	7089.34
3.04	9871.74700520833
3.04333748333333	11909.0184895834
3.04667081666667	12346.916796875
3.05	11296.9
3.05333748333333	9599.83020833334
3.05667081666667	8023.88229166667
3.06	6859.21
3.06333748333333	6068.22981770834
3.06667081666667	5536.41263020834
3.07	5182.35
3.07333748333333	4950.88997395833
3.07667081666667	4796.23
3.08	4667.54
3.08333748333333	4522.83893229167
3.08667081666667	4350.70143229167
3.09	4164.88059895833
3.09333748333333	3981.22
3.09667081666667	3813.40924479167
3.1	3664.28580729167
3.10333748333333	3534.66471354167
3.10667081666667	3419.87
3.11	3320.31
3.11333748333333	3237.97239583334
3.11667081666667	3171.62057291667
3.12	3114.77
3.12333748333333	3057.32
3.12667081666667	2992.35221354167
3.13	2916.36
3.13333748333334	2834.32408854167
3.13667081666667	2754.59075520834
3.14	2681.53802083334
3.14333748333333	2620.31458333334
3.14667081666667	2571.8
3.15	2537.58
3.15333748333334	2512.3
3.15667081666667	2491.61184895834
3.16	2471.38932291667
3.16333748333334	2447.16
3.16667081666667	2415.98059895834
3.17	2378.07630208334
3.17333748333334	2337.40690104167
3.17667081666667	2301.21302083334
3.18	2274.15052083334
3.18333748333334	2256.20247395834
3.18667081666667	2245.01
3.19	2239.37
3.19333748333334	2250.46
3.19667081666667	2301.17408854167
3.2	2419
3.20333748333334	2593.52
3.20667081666667	2754.93424479167
3.21	2818.71236979167
3.21333748333334	2769.05
3.21667081666667	2738.36236979167
3.22	3137.82161458334
3.22333748333334	4952.08151041667
3.22667081666667	10101.993359375
3.23	20938.250390625
3.23333748333334	38076.5
3.23667081666667	57799.4877604167
3.24	72877.7955729167
3.24333748333334	77438.318359375
3.24667081666667	71529.7591145834
3.25	60266.3174479167
3.25333748333334	49068.274609375
3.25667081666667	40470.1944010417
3.26	34359.5860677084
3.26333748333334	29881.8208333333
3.26667081666667	26366.2759114584
3.27	23494.0369791667
3.27333748333334	21108.3932291667
3.27667081666667	19077.6333333334
3.28	17302.8809895834
3.28333748333334	15719.6744791667
3.28667081666667	14308.3467447917
3.29	13066.2596354167
3.29333748333334	11983.322265625
3.29667081666667	11057.5
3.30000415000001	10278.9
3.30333748333334	9630.56158854167
3.30667081666667	9084.54973958334
3.31000415000001	8612.41888020834
3.31333748333334	8201.93658854167
3.31667081666667	7845.77473958333
3.32000415000001	7571.09674479167
3.32333748333334	7500.39869791667
3.32667081666667	7860.46940104167
3.33000415000001	8805.16
3.33333748333334	10161.4868489584
3.33667081666667	11381.2838541667
3.34000415000001	11899.8908854167
3.34333748333334	11549.9619791667
3.34667081666667	10630.3903645834
3.35000415000001	9579.57
3.35333748333334	8654.39283854167
3.35667081666667	7895.17604166667
3.36000415000001	7252.04
3.36333748333334	6700.48684895833
3.36667081666667	6277.02
3.37000415000001	6085.08971354167
3.37333748333334	6312.76419270834
3.37667081666667	7133.02669270834
3.38000415000001	8510.88
3.38333748333334	10071.2854166667
3.38667081666667	11275.190234375
3.39000415000001	11766.5
3.39333748333334	11564.5270833334
3.39667081666667	10933.3860677084
3.40000415000001	10122.3455729167
3.40333748333334	9264.9
3.40667081666667	8405.64401041667
3.41000415000001	7622.60924479167
3.4133374833333	7027.18020833334
3.41667081666664	6685.79739583334
3.42000414999997	6554.64544270834
3.4233374833333	6509.68307291667
3.42667081666664	6442.23684895834
3.43000414999997	6305.68841145834
3.4333374833333	6090.03
3.43667081666664	5808.99505208334
3.44000414999997	5478.93
3.4433374833333	5124.16
3.44667081666664	4766.98
3.45000414999997	4433.60299479167
3.4533374833333	4140.59
3.45667081666664	3896.02369791667
3.46000414999997	3693.57330729167
3.4633374833333	3546.18841145833
3.46667081666664	3467.95260416667
3.47000414999997	3438.41
3.4733374833333	3426.51
3.47667081666664	3414.77083333334
3.48000414999997	3430.53880208334
3.4833374833333	3500.29934895834
3.48667081666664	3634.83697916667
3.49000414999997	3819.51106770834
3.4933374833333	3991.59
3.49667081666664	4074.77825520834
3.50000414999997	4025.59
3.5033374833333	3869.94
3.50667081666664	3673.31354166667
3.51000414999997	3492.16744791667
3.5133374833333	3345.16028645834
3.51667081666664	3224.19427083333
3.52000414999997	3112.21471354167
3.5233374833333	3001.79544270834
3.52667081666664	2891.48463541667
3.53000414999997	2789.76848958334
3.5333374833333	2705.57408854167
3.53667081666664	2644.55885416667
3.54000414999997	2602.42174479167
3.54333748333331	2571.85403645834
3.54667081666664	2543.52395833334
3.55000414999997	2515.03
3.55333748333331	2484.02
3.55667081666664	2450.57
3.56000414999997	2414.15052083334
3.56333748333331	2377.79010416667
3.56667081666664	2347.17
3.57000414999997	2323.32
3.57333748333331	2304.81497395834
3.57667081666664	2288.13854166667
3.58000414999997	2270.99
3.58333748333331	2257.21315104167
3.58667081666664	2251.09
3.59000414999997	2256.06041666667
3.59333748333331	2269.31901041667
3.59667081666664	2283.15794270834
3.60000414999997	2288.31
3.60333748333331	2278.07408854167
3.60667081666664	2255.63958333334
3.61000414999997	2228.77018229167
3.61333748333331	2202.71588541667
3.61667081666664	2180.73502604167
3.62000414999997	2165.61041666667
3.62333748333331	2163.26
3.62667081666664	2177.14
3.63000414999997	2201.71393229167
3.63333748333331	2229.07760416667
3.63667081666664	2249.07
3.64000414999997	2262.01315104167
3.64333748333331	2270.12369791667
3.64667081666664	2278.64361979167
3.65000414999997	2295.97174479167
3.65333748333331	2330.11848958334
3.65667081666664	2386.77395833334
3.66000414999997	2459
3.66333748333331	2527.78190104167
3.66667081666664	2571.59
3.67000414999997	2583.64895833334
3.67333748333331	2577.18
3.67667081666664	2581.84934895834
3.68000414999997	2631.35
3.68333748333331	2747.01380208334
3.68667081666664	2910.54388020834
3.69000414999998	3054.78815104167
3.69333748333331	3103.64557291667
3.69667081666664	3026.94
3.70000414999998	2863.63033854167
3.70333748333331	2686.2
3.70667081666664	2548.81
3.71000414999998	2468.06588541667
3.71333748333331	2431.5
3.71667081666664	2419.30677083334
3.72000414999998	2410.52864583334
3.72333748333331	2392.47838541667
3.72667081666664	2363.14661458334
3.73000414999998	2330.78
3.73333748333331	2304.37291666667
3.73667081666664	2286.04
3.74000414999998	2273.22
3.74333748333331	2261.31
3.74667081666664	2247.20716145834
3.75000414999998	2231.26458333334
3.75333748333331	2217.29114583334
3.75667081666664	2209.52786458334
3.76000414999998	2210.07630208334
3.76333748333331	2217.06744791667
3.76667081666664	2231.15950520834
3.77000414999998	2255.15
3.77333748333331	2299.61848958334
3.77667081666664	2376.91002604167
3.78000414999998	2491.93723958334
3.78333748333331	2629.69166666667
3.78667081666664	2757.74466145834
3.79000414999998	2846.71028645834
3.79333748333331	2885.54895833334
3.79667081666664	2876.57122395834
3.80000414999998	2828.44114583334
3.80333748333331	2754.31783854167
3.80667081666664	2671.66770833334
3.81000414999998	2596.09
3.81333748333331	2532.09
3.81667081666664	2475.11770833334
3.82000414999998	2422.85807291667
3.82333748333331	2373.26
3.82667081666665	2332.4
3.83000414999998	2301.43
3.83333748333331	2282.20455729167
3.83667081666665	2270.95
3.84000414999998	2268.33
3.84333748333331	2280.14583333334
3.84667081666665	2318.20729166667
3.85000414999998	2381.50286458334
3.85333748333331	2456.25690104167
3.85667081666665	2518.65755208334
3.86000414999998	2554.03033854167
3.86333748333331	2559.1
3.86667081666665	2540.24010416667
3.87000414999998	2507.46
3.87333748333331	2466.95247395834
3.87667081666665	2421.91
3.88000414999998	2377.49166666667
3.88333748333331	2341.74934895834
3.88667081666665	2323
3.89000414999998	2323.07
3.89333748333331	2339.79
3.89667081666665	2373.05
3.90000414999998	2428.25559895834
3.90333748333331	2514.40963541667
3.90667081666665	2627.32
3.91000414999998	2736.20677083334
3.91333748333331	2802.9
3.91667081666665	2820.73502604167
3.92000414999998	2819.46966145833
3.92333748333331	2828.70833333334
3.92667081666665	2844.12200520834
3.93000414999998	2843.26432291667
3.93333748333331	2809.15
3.93667081666665	2749.82
3.94000414999998	2681.73854166667
3.94333748333331	2624.04
3.94667081666665	2583.23997395834
3.95000414999998	2561.10963541667
3.95333748333331	2552.21028645834
3.95667081666665	2548.96354166667
3.96000414999998	2544.47
3.96333748333331	2539.24192708334
3.96667081666665	2537.04036458334
3.97000414999998	2536.6
3.97333748333331	2532.01
3.97667081666665	2517.98880208334
3.98000414999998	2500.01744791667
3.98333748333332	2503.41236979167
3.98667081666665	2585.95442708334
3.99000414999998	2852.97
3.99333748333332	3418.34
3.99667081666665	4271.08567708333
4.00000414999998	5167.22369791667
4.00333748333332	5735.84479166667
4.00667081666665	5730.13
4.01000414999998	5214.28072916667
4.01333748333331	4465.21041666667
4.01667081666665	3768.64895833334
4.02000414999998	3261
4.02333748333331	2940.71471354167
4.02667081666665	2740.07
4.03000414999998	2599.04231770834
4.03333748333331	2483.21588541667
4.03667081666664	2383.7
4.04000414999998	2300.68098958334
4.04333748333331	2234.19192708334
4.04667081666664	2185.34
4.05000414999998	2157.96
4.05333748333331	2155.41302083334
4.05667081666664	2177.29283854167
4.06000414999998	2213.11705729167
4.06333748333331	2249.98
4.06667081666664	2276.25338541667
4.07000414999997	2300.49270833334
4.07333748333331	2342.29
4.07667081666664	2426.79
4.08000414999997	2555.94947916667
4.08333748333331	2706.16653645834
4.08667081666664	2836.74479166667
4.09000414999997	2925.32278645834
4.09333748333331	2979.29505208334
4.09667081666664	3030.9
4.10000414999997	3107.47395833334
4.1033374833333	3209.54036458334
4.10667081666664	3300.83971354167
4.11000414999997	3321.06
4.1133374833333	3236.08528645834
4.11667081666664	3064.42
4.12000414999997	2869.37
4.1233374833333	2704.85325520834
4.12667081666663	2591.49
4.13000414999997	2520.9
4.1333374833333	2481.1
4.13667081666663	2458.61236979167
4.14000414999997	2438.59518229167
4.1433374833333	2409.76783854167
4.14667081666663	2371.71
4.15000414999997	2342.24348958334
4.1533374833333	2356.44
4.15667081666663	2454.68919270834
4.16000414999996	2660.54518229167
4.1633374833333	2935.50559895834
4.16667081666663	3180.29388020834
4.17000414999996	3286.93072916667
4.1733374833333	3221.87
4.17667081666663	3043.86
4.18000414999996	2841.83
4.1833374833333	2678.57604166667
4.18667081666663	2567.83
4.19000414999996	2496.48776041667
4.19333748333329	2446.69544270834
4.19667081666663	2405.69283854167
4.20000414999996	2369.83567708334
4.20333748333329	2336.51614583334
4.20667081666663	2303.17317708334
4.21000414999996	2264.36315104167
4.21333748333329	2208.90286458334
4.21667081666663	2131.52473958334
4.22000414999996	2040.4
4.22333748333329	1962.85872395834
4.22667081666662	1925.63
4.23000414999996	1944.85
4.23333748333329	2017.4
4.23667081666662	2121.84
4.24000414999996	2229.90325520834
4.24333748333329	2317.51119791667
4.24667081666662	2375.94348958334
4.25000414999995	2408.42
4.25333748333329	2414.75794270834
4.25667081666662	2398.83567708334
4.26000414999995	2365.35052083334
4.26333748333329	2322.91106770834
4.26667081666662	2283.67395833334
4.27000414999995	2258.06067708334
4.27333748333329	2251.30677083334
4.27667081666662	2255.21432291667
4.28000414999995	2260.15
4.28333748333328	2262.75325520834
4.28667081666662	2267.98
4.29000414999995	2274.95
4.29333748333328	2278.85338541667
4.29667081666662	2278.47122395834
4.30000414999995	2299.99
4.30333748333328	2417.48
4.30667081666662	2758.93059895834
4.31000414999995	3438.21
4.31333748333328	4403.67
4.31667081666661	5334.68723958334
4.32000414999995	5793.57
4.32333748333328	5548.19
4.32667081666661	4759.95
4.33000414999995	3834.82291666667
4.33333748333328	3098.74
4.33667081666661	2649.75
4.34000414999994	2412.45260416667
4.34333748333328	2294.7
4.34667081666661	2239.77760416667
4.35000414999994	2231.97291666667
4.35333748333328	2265.76419270834
4.35667081666661	2336.74947916667
4.36000414999994	2426.99036458334
4.36333748333328	2510.61276041667
4.36667081666661	2562.27825520834
4.37000414999994	2574.65052083334
4.37333748333327	2559.53450520834
4.37667081666661	2538.17604166667
4.38000414999994	2523.47447916667
4.38333748333327	2519.79713541667
4.38667081666661	2543.91263020834
4.39000414999994	2633.84505208334
4.39333748333327	2830.23763020834
4.39667081666661	3123.5
4.40000414999994	3420.99466145834
4.40333748333327	3590.04322916667
4.4066708166666	3552.19
4.41000414999994	3341.55364583334
4.41333748333327	3063.65
4.4166708166666	2816.59973958334
4.42000414999994	2637.34
4.42333748333327	2518.79791666667
4.4266708166666	2431.7
4.43000414999993	2358.46
4.43333748333327	2290.51471354167
4.4366708166666	2231.54
4.44000414999993	2184.65052083334
4.44333748333327	2149.81
4.4466708166666	2119.16276041667
4.45000414999993	2073.69
4.45333748333327	2006.1
4.4566708166666	1932.9
4.46000414999993	1882.03424479167
4.46333748333326	1868.33841145834
4.4666708166666	1886.10182291667
4.47000414999993	1931.73
4.47333748333326	2003.17526041667
4.4766708166666	2101.90690104167
4.48000414999993	2230.44075520834
4.48333748333326	2385.24153645834
4.4866708166666	2545.21627604167
4.49000414999993	2664.87057291667
4.49333748333326	2706.64
4.49667081666659	2664.33958333334
4.50000414999993	2571.33541666667
4.50333748333326	2474.46
4.50667081666659	2400.31
4.51000414999993	2349.18880208334
4.51333748333326	2308
4.51667081666659	2274.48
4.52000414999992	2257.24010416667
4.52333748333326	2267.04
4.52667081666659	2300.36458333334
4.53000414999992	2339.98
4.53333748333326	2366.48
4.53667081666659	2367.76705729167
4.54000414999992	2343.76666666667
4.54333748333326	2302.37
4.54667081666659	2257
4.55000414999992	2221.6
4.55333748333325	2198.72369791667
4.55667081666659	2187.29
4.56000414999992	2190.18020833334
4.56333748333325	2219.42
4.56667081666659	2295.34388020834
4.57000414999992	2458.42369791667
4.57333748333325	2781.55026041667
4.57667081666659	3357.82135416667
4.58000414999992	4197.53255208333
4.58333748333325	5127.36588541667
4.58667081666658	5836.24036458334
4.59000414999992	6049.21
4.59333748333325	5729.63502604167
4.59667081666658	5057.86
4.60000414999992	4309.50247395834
4.60333748333325	3673.24
4.60667081666658	3207.77
4.61000414999992	2882.90286458334
4.61333748333325	2656.36940104167
4.61667081666658	2497.85729166667
4.62000414999991	2387.32
4.62333748333325	2308.67
4.62667081666658	2254.7
4.63000414999991	2220.03763020834
4.63333748333325	2202.54583333333
4.63667081666658	2198.88
4.64000414999991	2204.67565104167
4.64333748333324	2212.94205729167
4.64667081666658	2216.91184895834
4.65000414999991	2213.70794270834
4.65333748333324	2206.17760416667
4.65667081666658	2202.63
4.66000414999991	2214.31184895834
4.66333748333324	2253.82005208334
4.66667081666658	2335.53463541667
4.67000414999991	2455.64388020834
4.67333748333324	2586.45807291667
4.67667081666657	2680.19
4.68000414999991	2705.48020833334
4.68333748333324	2665.99231770834
4.68667081666657	2590.19908854167
4.69000414999991	2506.80455729167
4.69333748333324	2426.90260416667
4.69667081666657	2351.03
4.70000414999991	2280.78645833334
4.70333748333324	2219.17565104167
4.70667081666657	2171.70299479167
4.7100041499999	2140.43111979167
4.71333748333324	2131.01471354167
4.71667081666657	2149.67721354167
4.7200041499999	2208.73463541667
4.72333748333324	2316.84
4.72667081666657	2461.5
4.7300041499999	2603.87
4.73333748333323	2692.68111979167
4.73667081666657	2700.94791666667
4.7400041499999	2639.11979166667
4.74333748333323	2547.32278645834
4.74667081666657	2463.86354166667
4.7500041499999	2406.12994791667
4.75333748333323	2365.93619791667
4.75667081666657	2328.68059895834
4.7600041499999	2286.22135416667
4.76333748333323	2241.50677083334
4.76667081666656	2202.72
4.7700041499999	2183.99635416667
4.77333748333323	2202.74427083334
4.77667081666656	2279.02
4.7800041499999	2423.86575520834
4.78333748333323	2633.19583333333
4.78667081666656	2877.68
4.7900041499999	3113.89713541667
4.79333748333323	3289.77486979167
4.79667081666656	3353.83255208334
4.80000414999989	3277.42
4.80333748333323	3088.45143229167
4.80667081666656	2868.34010416667
4.81000414999989	2693.75208333334
4.81333748333323	2591.20716145834
4.81667081666656	2540.22565104167
4.82000414999989	2510.90221354167
4.82333748333322	2484.95950520834
4.82667081666656	2468.2
4.83000414999989	2490.04
4.83333748333322	2596.54348958334
4.83667081666656	2804.80755208334
4.84000414999989	3063.1
4.84333748333322	3257.96
4.84667081666656	3293.81731770834
4.85000414999989	3158.39947916667
4.85333748333322	2925.77
4.85667081666655	2688.03216145834
4.86000414999989	2507.57213541667
4.86333748333322	2396.11
4.86667081666655	2340.02
4.87000414999989	2315.77981770834
4.87333748333322	2306.50638020834
4.87667081666655	2300.15872395834
4.88000414999989	2289.94544270834
4.88333748333322	2272.03932291667
4.88667081666655	2249.97669270834
4.89000414999988	2228.84075520834
4.89333748333322	2214
4.89667081666655	2206.07213541667
4.90000414999988	2205.28424479167
4.90333748333322	2209.37747395834
4.90667081666655	2213.01080729167
4.91000414999988	2208.22278645834
4.91333748333321	2189.77447916667
4.91667081666655	2159.14036458334
4.92000414999988	2120.82565104167
4.92333748333321	2081.48489583334
4.92667081666655	2045.70963541667
4.93000414999988	2018.68346354167
4.93333748333321	2004.27
4.93667081666655	2004.84114583334
4.94000414999988	2021.83619791667
4.94333748333321	2055.40403645834
4.94667081666654	2103.48
4.95000414999988	2161.53
4.95333748333321	2219.66888020834
4.95667081666654	2263.60950520834
4.96000414999988	2285.57747395834
4.96333748333321	2284.36
4.96667081666654	2268.41575520834
4.97000414999988	2244.97864583334
4.97333748333321	2220.34
4.97667081666654	2199.05
4.98000414999987	2182.24
4.98333748333321	2171.14088541667
4.98667081666654	2168.29427083334
4.99000414999987	2191.74322916667
4.99333748333321	2279.11
4.99667081666654	2491.83815104167
5.00000414999987	2880.86354166667
5.00333748333321	3408.58
5.00667081666654	3877.79322916667
5.01000414999987	4027.69817708333
5.0133374833332	3760.15208333334
5.01667081666654	3226.04205729167
5.02000414999987	2681.21549479167
5.0233374833332	2286.76627604167
5.02667081666654	2072.38736979167
5.03000414999987	2013.53
5.0333374833332	2081.82473958334
5.03667081666654	2259.17330729167
5.04000414999987	2534.56497395834
5.0433374833332	2900.19778645834
5.04667081666653	3329.89
5.05000414999987	3715.12473958334
5.0533374833332	3891.74505208333
5.05667081666653	3784.44544270834
5.06000414999987	3500.85
5.0633374833332	3255.05
5.06667081666653	3198.89791666667
5.07000414999987	3335.99010416667
5.0733374833332	3554.78854166667
5.07667081666653	3695.69752604167
5.08000414999986	3675.32161458334
5.0833374833332	3521.03255208334
5.08667081666653	3320.62096354167
5.09000414999986	3138.22
5.0933374833332	2979.87044270834
5.09667081666653	2836.09
5.10000414999986	2704.88854166667
5.10333748333319	2607.26
5.10667081666653	2566.34
5.11000414999986	2580.54361979167
5.11333748333319	2617.29479166667
5.11667081666653	2630.3
5.12000414999997	2588.17330729167
5.1233374833333	2498.14
5.12667081666663	2391.13463541667
5.13000414999997	2305.97591145834
5.1333374833333	2260.24
5.13667081666663	2257.19427083334
5.14000414999997	2286.86692708334
5.1433374833333	2336.12
5.14667081666663	2389.30572916667
5.15000414999997	2434.18138020834
5.1533374833333	2465.16393229167
5.15667081666663	2481.53411458334
5.16000414999996	2481.70716145834
5.1633374833333	2468.62747395834
5.16667081666663	2446.31888020834
5.17000414999996	2424.68
5.1733374833333	2407.91145833334
5.17667081666663	2395.2
5.18000414999996	2382.04934895834
5.1833374833333	2365.98098958334
5.18667081666663	2350.94114583334
5.19000414999996	2341.74192708334
5.19333748333329	2339.96575520834
5.19667081666663	2338.93020833334
5.20000414999996	2330.69
5.20333748333329	2308.44
5.20667081666663	2274.64
5.21000414999996	2239.57
5.21333748333329	2215.13
5.21667081666663	2214.80091145834
5.22000414999996	2247.16067708334
5.22333748333329	2312.09986979167
5.22667081666662	2390.62
5.23000414999996	2448.53763020834
5.23333748333329	2464.19
5.23667081666662	2439.83450520834
5.24000414999996	2402.87526041667
5.24333748333329	2376.15729166667
5.24667081666662	2361.62161458334
5.25000414999995	2344.32473958334
5.25333748333329	2311.88
5.25667081666662	2269.71380208334
5.26000414999995	2231.98
5.26333748333329	2209.74830729167
5.26667081666662	2204.17317708334
5.27000414999995	2209.89
5.27333748333329	2216.87630208334
5.27667081666662	2218.66
5.28000414999995	2213.47
5.28333748333328	2209.20455729167
5.28667081666662	2210.81
5.29000414999995	2219.71236979167
5.29333748333328	2227.63
5.29667081666662	2228.98450520834
5.30000414999995	2224.20690104167
5.30333748333328	2224.34895833334
5.30667081666662	2241.11080729167
5.31000414999995	2275.28932291667
5.31333748333328	2312.21
5.31667081666661	2334.52057291667
5.32000414999995	2337.13098958334
5.32333748333328	2336.94
5.32667081666661	2356.47174479167
5.33000414999995	2401.02526041667
5.33333748333328	2448.86614583334
5.33667081666661	2466.71432291667
5.34000414999994	2438.92018229167
5.34333748333328	2376.07
5.34667081666661	2302.27
5.35000414999994	2239.11
5.35333748333328	2195.92552083334
5.35667081666661	2173.17
5.36000414999994	2163.19
5.36333748333328	2160.84973958334
5.36667081666661	2161.57
5.37000414999994	2162.81393229167
5.37333748333327	2162.07252604167
5.37667081666661	2156.03528645834
5.38000414999994	2144.7
5.38333748333327	2127.28
5.38667081666661	2107.84635416667
5.39000414999994	2090.97
5.39333748333327	2080.17486979167
5.39667081666661	2075.46380208334
5.40000414999994	2075.07317708334
5.40333748333327	2088.88
5.4066708166666	2151.25598958334
5.41000414999994	2272.24270833334
5.41333748333327	2420.02994791667
5.4166708166666	2547.58033854167
5.42000414999994	2647.20182291667
5.42333748333327	2744.15
5.4266708166666	2848.14
5.43000414999993	2939.43932291667
5.43333748333327	2997.57903645834
5.4366708166666	3012.66263020834
5.44000414999993	2992.11158854167
5.44333748333327	2946.53
5.4466708166666	2882.57083333334
5.45000414999993	2812.76341145834
5.45333748333327	2748.61106770834
5.4566708166666	2701.44947916667
5.46000414999993	2674.61067708334
5.46333748333326	2665.26
5.4666708166666	2669.41380208334
5.47000414999993	2675.36627604167
5.47333748333326	2675.03138020834
5.4766708166666	2664.3
5.48000414999993	2651.03854166667
5.48333748333326	2643.36236979167
5.4866708166666	2645.8
5.49000414999993	2651.27942708334
5.49333748333326	2647.1
5.49667081666659	2623.7
5.50000414999993	2585.11588541667
5.50333748333326	2546.30807291667
5.50667081666659	2518.27
5.51000414999993	2507.98307291667
5.51333748333326	2514.78
5.51667081666659	2534.92
5.52000414999992	2558.28177083334
5.52333748333326	2573.86809895834
5.52667081666659	2580.43971354167
5.53000414999992	2583.94544270834
5.53333748333326	2590.78333333334
5.53667081666659	2601.55
5.54000414999992	2606.94309895834
5.54333748333326	2598.5
5.54667081666659	2571.37044270834
5.55000414999992	2533.07395833334
5.55333748333325	2493.29
5.55667081666659	2461.23893229167
5.56000414999992	2439.94
5.56333748333325	2432.49895833334
5.56667081666659	2438.61067708334
5.57000414999992	2453.17903645834
5.57333748333325	2470.66848958333
5.57667081666659	2484.93
5.58000414999992	2490.6
5.58333748333325	2486.19661458334
5.58667081666658	2477.28307291667
5.59000414999992	2476.00833333334
5.59333748333325	2485.52005208334
5.59667081666658	2502.57955729167
5.60000414999992	2514.02
5.60333748333325	2510.46119791667
5.60667081666658	2487.36
5.61000414999992	2453.04244791667
5.61333748333325	2423.33880208334
5.61667081666658	2411.34
5.62000414999991	2423.00364583334
5.62333748333325	2454.47760416667
5.62667081666658	2494.99
5.63000414999991	2531.8
5.63333748333325	2551.31158854167
5.63667081666658	2545.9
5.64000414999991	2516.2
5.64333748333324	2473.36510416667
5.64667081666658	2431.10833333334
5.65000414999991	2398.05611979167
5.65333748333324	2376.68
5.65667081666658	2365.45690104167
5.66000414999991	2359.63619791667
5.66333748333324	2355.63
5.66667081666658	2352.81
5.67000414999991	2352.48033854167
5.67333748333324	2355.65
5.67667081666657	2363.48502604167
5.68000414999991	2379.48697916667
5.68333748333324	2401.13
5.68667081666657	2423.28893229167
5.69000414999991	2438.73
5.69333748333324	2442.60325520834
5.69667081666657	2434.16510416667
5.70000414999991	2415.93502604167
5.70333748333324	2394.60455729167
5.70667081666657	2381.23
5.7100041499999	2406.28
5.71333748333324	2537.05924479167
5.71667081666657	2897.56080729167
5.7200041499999	3638.33
5.72333748333324	4821.44244791667
5.72667081666657	6273.56
5.7300041499999	7518.44752604167
5.73333748333323	8006.92
5.73667081666657	7484.48763020834
5.7400041499999	6221.55481770834
5.74333748333323	4791.71263020834
5.74667081666657	3652.89752604167
5.7500041499999	2934.40065104167
5.75333748333323	2536.83541666667
5.75667081666657	2324.55533854167
5.7600041499999	2206.64075520834
5.76333748333323	2139.99
5.76667081666656	2111.40286458334
5.7700041499999	2127.38
5.77333748333323	2187.87
5.77667081666656	2277.39088541667
5.7800041499999	2364.57122395834
5.78333748333323	2425.82526041667
5.78667081666656	2460.34
5.7900041499999	2487.18619791667
5.79333748333323	2536.48723958333
5.79667081666656	2640.51744791667
5.80000414999989	2813.09
5.80333748333323	3026.61
5.80667081666656	3207.06536458334
5.81000414999989	3271.73
5.81333748333323	3186.39986979167
5.81667081666656	2992.59518229167
5.82000414999989	2772.81419270834
5.82333748333322	2597.92721354167
5.82667081666656	2489.33463541667
5.83000414999989	2435.16653645834
5.83333748333322	2416.22057291667
5.83667081666656	2426.98502604167
5.84000414999989	2473.14
5.84333748333322	2555.05052083334
5.84667081666656	2649.85481770834
5.85000414999989	2720.23450520834
5.85333748333322	2732.98
5.85667081666655	2686.94635416667
5.86000414999989	2610.34
5.86333748333322	2536.82174479167
5.86667081666655	2481.95807291667
5.87000414999989	2441.33346354167
5.87333748333322	2410.08723958334
5.87667081666655	2389.8
5.88000414999989	2382.37447916667
5.88333748333322	2384.09622395834
5.88667081666655	2386.03
5.89000414999988	2379.91848958334
5.89333748333322	2360.34231770834
5.89667081666655	2331.70442708334
5.90000414999988	2304.31067708334
5.90333748333322	2289.91
5.90667081666655	2295.74
5.91000414999988	2324.81809895834
5.91333748333321	2373.05677083334
5.91667081666655	2434.19
5.92000414999988	2493.55716145834
5.92333748333321	2538.23723958334
5.92667081666655	2553.76
5.93000414999988	2538.88697916667
5.93333748333321	2495.3
5.93667081666655	2431.01302083334
5.94000414999988	2358.09388020834
5.94333748333321	2291.59
5.94667081666654	2241.85651041667
5.95000414999988	2210.09934895834
5.95333748333321	2195.13841145834
5.95667081666654	2202.88
5.96000414999988	2244.51
5.96333748333321	2336.59075520834
5.96667081666654	2477.75286458334
5.97000414999988	2645.56940104167
5.97333748333321	2785.67
5.97667081666654	2844.68307291667
5.98000414999987	2798.38971354167
5.98333748333321	2672.54934895834
5.98667081666654	2523.63619791667
5.99000414999987	2399.24010416667
5.99333748333321	2316.40885416667
5.99667081666654	2267.08
6.00000414999987	2238.62369791667
6.00333748333321	2222.60755208334
6.00667081666654	2216.66
6.01000414999987	2218.32174479167
6.0133374833332	2228.70377604167
6.01667081666654	2245.89
6.02000414999987	2264.68255208334
6.0233374833332	2276.20807291667
6.02667081666654	2276.98854166667
6.03000414999987	2272.15911458334
6.0333374833332	2273.97408854167
6.03667081666653	2293.79739583334
6.04000414999987	2337.73
6.0433374833332	2403.21861979167
6.04667081666653	2477.00026041667
6.05000414999987	2538.63658854167
6.0533374833332	2571.24466145834
6.05667081666653	2567.07
6.06000414999987	2532.85416666667
6.0633374833332	2484.42
6.06667081666653	2437.93
6.07000414999986	2399.21184895834
6.0733374833332	2366.24596354167
6.07667081666653	2338.11
6.08000414999986	2316.53580729167
6.0833374833332	2300.33880208334
6.08667081666653	2287.53255208334
6.09000414999986	2278.56770833334
6.0933374833332	2277.77
6.09667081666653	2285.54908854167
6.10000414999986	2303.21
6.10333748333319	2329.28
6.10667081666653	2359.24518229167
6.11000414999986	2383.55716145834
6.11333748333319	2394.11341145834
6.11667081666653	2392.35299479167
6.12000414999986	2394.21588541667
6.12333748333319	2422.84713541667
6.12667081666652	2494.95950520834
6.13000414999986	2603.94270833334
6.13333748333319	2720.69908854167
6.13667081666652	2806.42
6.14000414999986	2833.24
6.14333748333319	2789.49114583334
6.14667081666652	2685.83776041667
6.15000414999986	2550.98059895834
6.15333748333319	2417.98463541667
6.15667081666652	2309.28020833334
6.16000414999985	2231.82864583334
6.16333748333319	2182.98
6.16667081666652	2163.29934895834
6.17000414999985	2167.72877604167
6.17333748333319	2190.41
6.17667081666652	2217.49713541667
6.18000414999985	2238.45091145834
6.18333748333319	2247.89
6.18667081666652	2248.51
6.19000414999985	2246.39466145834
6.19333748333318	2249.43684895834
6.19667081666652	2261.41184895834
6.20000414999985	2282.29583333334
6.20333748333318	2309.86692708334
6.20667081666652	2342.06783854167
6.21000414999985	2373.46940104167
6.21333748333318	2398.34622395834
6.21667081666651	2408.15690104167
6.22000414999985	2400.93645833333
6.22333748333318	2379.91536458334
6.22667081666651	2354.90651041667
6.23000414999985	2336.74
6.23333748333318	2333.07
6.23667081666651	2347.86588541667
6.24000414999985	2375.29
6.24333748333318	2403.5
6.24667081666651	2417.85716145834
6.25000414999984	2412.06731770834
6.25333748333318	2385.66263020834
6.25667081666651	2346.64
6.26000414999984	2305.24192708334
6.26333748333318	2272.14479166667
6.26667081666651	2250.6
6.27000414999984	2240.39
6.27333748333318	2238.25442708334
6.27667081666651	2241.50143229167
6.28000414999984	2245.79
6.28333748333317	2249.95455729167
6.28667081666651	2257.37604166667
6.29000414999984	2272.96653645834
6.29333748333317	2299.75651041667
6.29667081666651	2336.45364583334
6.30000414999984	2375.14
6.30333748333317	2398.93
6.3066708166665	2394.49244791667
6.31000414999984	2358.84
6.31333748333317	2304.13
6.3166708166665	2246.76315104167
6.32000414999984	2200.80677083334
6.32333748333317	2173.14127604167
6.3266708166665	2161.53216145834
6.33000414999984	2160.41471354167
6.33333748333317	2163.63
6.3366708166665	2171.09739583334
6.34000414999983	2184.88606770834
6.34333748333317	2209.12630208334
6.3466708166665	2240.97044270834
6.35000414999983	2276.39388020834
6.35333748333317	2309.26979166667
6.3566708166665	2335.66145833334
6.36000414999983	2352.99
6.36333748333317	2356.92916666667
6.3666708166665	2343.39388020834
6.37000414999983	2313.84791666667
6.37333748333316	2273.60520833334
6.3766708166665	2234.03
6.38000414999983	2199.64
6.38333748333316	2177.19
6.3866708166665	2169.12473958334
6.39000414999983	2174.63
6.39333748333316	2189.40169270834
6.3966708166665	2206.07513020834
6.40000414999983	2221.48
6.40333748333316	2235.02200520834
6.40667081666649	2250.52
6.41000414999983	2273.94010416667
6.41333748333316	2315.36028645834
6.41667081666649	2387.16236979167
6.42000414999983	2494.37
6.42333748333316	2618.10013020834
6.42667081666649	2723.87
6.43000414999982	2766.08645833333
6.43333748333316	2720.94192708334
6.43667081666649	2600.28
6.44000414999982	2445.06861979167
6.44333748333316	2302.49700520834
6.44667081666649	2199.8
6.45000414999982	2148.27
6.45333748333316	2139.38
6.45667081666649	2157.5
6.46000414999982	2183.96
6.46333748333315	2205.08489583334
6.46667081666649	2206.89
6.47000414999982	2182.93
6.47333748333315	2138.57
6.47667081666649	2089.34361979167
6.48000414999982	2053.60651041667
6.48333748333315	2043.42
6.48667081666649	2060.67
6.49000414999982	2093.77174479167
6.49333748333315	2126.52
6.49667081666648	2147.85520833334
6.50000414999982	2156.08763020834
6.50333748333315	2156.67
6.50667081666648	2155.02513020834
6.51000414999982	2158.57526041667
6.51333748333315	2170.72721354167
6.51667081666648	2189.48880208334
6.52000414999981	2209.88893229167
6.52333748333315	2231.37330729167
6.52667081666648	2276.21861979167
6.53000414999981	2397.91393229167
6.53333748333315	2690.15963541667
6.53667081666648	3272.90013020834
6.54000414999981	4225.06276041667
6.54333748333315	5495.11
6.54667081666648	6852.47630208334
6.55000414999981	7960.38606770834
6.55333748333314	8485.35598958334
6.55667081666648	8257.59778645834
6.56000414999981	7358.77864583334
6.56333748333314	6089.03111979167
6.56667081666648	4814.01067708334
6.57000414999981	3789.32799479167
6.57333748333314	3102.64856770834
6.57667081666648	2706.73776041667
6.58000414999981	2496.17330729167
6.58333748333314	2386.02096354167
6.58667081666647	2325.79
6.59000414999981	2294.66653645834
6.59333748333314	2282.18111979167
6.59667081666647	2281.40065104167
6.60000414999981	2288.52447916667
6.60333748333314	2300.01
6.60667081666647	2309.82838541667
6.6100041499998	2310.79153645834
6.61333748333314	2298.13
6.61667081666647	2274.44270833334
6.6200041499998	2246.62057291667
6.62333748333314	2216.97
6.62667081666647	2188.51901041667
6.6300041499998	2164.21
6.63333748333314	2149.26
6.63667081666647	2143.73606770834
6.6400041499998	2143.09557291667
6.64333748333313	2145.99869791667
6.64667081666647	2150.3
6.6500041499998	2156.56848958334
6.65333748333313	2160.7
6.65667081666647	2161.39
6.6600041499998	2158.78
6.66333748333313	2156.15846354167
[truncated: 3,900 more rows]

## Sheet: 0.07-2-repeat
0.000002066666633	1101.92721354167
0.003335399999966	1102.15963541667
0.0066687333333	1102.54
0.010002066666633	1102.53658854167
0.013335399999966	1101.91861979167
0.0166687333333	1101.30885416667
0.020002066666633	1101.41575520834
0.023335399999966	1102.16770833334
0.0266687333333	1102.9
0.030002066666633	1103.39
0.033335399999966	1103.57
0.0366687333333	1103.47
0.040002066666633	1103.62122395834
0.043335399999966	1104.08
0.0466687333333	1104.62369791667
0.050002066666633	1105.10182291667
0.053335399999966	1105.05
0.0566687333333	1104.75260416667
0.060002066666633	1104.78763020834
0.063335399999966	1105.23020833334
0.0666687333333	1106.05260416667
0.070002066666633	1106.66
0.073335399999966	1107.42
0.0766687333333	1107.81809895834
0.080002066666633	1107.93958333334
0.083335399999966	1107.74
0.0866687333333	1108.19348958334
0.090002066666633	1108.61614583334
0.093335399999966	1108.56106770834
0.0966687333333	1107.7
0.100002066666633	1107.50963541667
0.103335399999966	1107.83971354167
0.1066687333333	1108.28
0.110002066666633	1108.02
0.113335399999966	1107.68971354167
0.1166687333333	1108.09
0.120002066666633	1108.53763020834
0.123335399999966	1108.99283854167
0.1266687333333	1109.47
0.130002066666633	1109.69348958334
0.133335399999966	1109.90104166667
0.1366687333333	1109.92630208334
0.140002066666633	1110.60182291667
0.143335399999966	1110.99817708334
0.1466687333333	1111.04153645834
0.150002066666633	1110.96041666667
0.153335399999966	1110.97786458334
0.1566687333333	1110.94544270834
0.160002066666633	1110.93411458334
0.163335399999966	1110.94231770834
0.1666687333333	1111.31471354167
0.170002066666633	1111.53
0.173335399999966	1111.89166666667
0.1766687333333	1112.26
0.180002066666633	1112.25
0.183335399999966	1112.24817708334
0.1866687333333	1112.35611979167
0.190002066666633	1112.52825520834
0.193335399999966	1112.82994791667
0.1966687333333	1112.59270833334
0.200002066666633	1112.91
0.203335399999966	1112.83763020834
0.2066687333333	1113.20169270834
0.210002066666633	1113.30716145834
0.213335399999966	1113.75
0.216668733333299	1113.86158854167
0.220002066666633	1114.03723958334
0.223335399999966	1114.41302083334
0.226668733333299	1115.17278645834
0.230002066666633	1115.78385416667
0.233335399999966	1115.78
0.236668733333299	1115.74322916667
0.240002066666633	1115.72565104167
0.243335399999966	1115.86
0.246668733333299	1116.46393229167
0.250002066666633	1117.44088541667
0.253335399999966	1118.37981770834
0.256668733333299	1118.54752604167
0.260002066666633	1118.46380208334
0.263335399999966	1118.40208333334
0.2666687333333	1118.69
0.270002066666633	1118.69
0.273335399999966	1119.04830729167
0.2766687333333	1119.4
0.280002066666633	1120.24
0.283335399999966	1120.74830729167
0.2866687333333	1121.04934895834
0.290002066666633	1121.14557291667
0.293335399999966	1121.04440104167
0.2966687333333	1121.39388020834
0.300002066666633	1122.05638020834
0.303335399999966	1123.08958333334
0.3066687333333	1123.89
0.310002066666633	1123.98
0.313335399999967	1123.68932291667
0.3166687333333	1123.41145833334
0.320002066666633	1123.97
0.323335399999967	1124.97
0.3266687333333	1125.54322916667
0.330002066666633	1125.65
0.333335399999967	1125.54192708334
0.3366687333333	1125.77122395834
0.340002066666633	1125.88151041667
0.343335399999967	1125.99583333334
0.3466687333333	1126.40221354167
0.350002066666633	1126.84205729167
0.353335399999967	1127.43
0.3566687333333	1127.48
0.360002066666633	1127.69830729167
0.363335399999967	1128.18
0.3666687333333	1128.65
0.370002066666634	1128.95494791667
0.373335399999967	1128.87916666667
0.3766687333333	1129.22447916667
0.380002066666634	1129.69
0.383335399999967	1130.27252604167
0.3866687333333	1130.69270833334
0.390002066666634	1131.16
0.393335399999967	1131.57
0.3966687333333	1131.86
0.400002066666634	1132.29791666667
0.403335399999967	1132.49
0.4066687333333	1132.86614583334
0.410002066666634	1133.18697916667
0.413335399999967	1133.32
0.416668733333301	1133.27
0.420002066666634	1133.17799479167
0.423335399999967	1133.63229166667
0.426668733333301	1134.15169270834
0.430002066666634	1134.81393229167
0.433335399999967	1135.26184895834
0.436668733333301	1135.9
0.440002066666634	1135.81510416667
0.443335399999967	1136.26
0.446668733333301	1136.6
0.450002066666634	1137.33190104167
0.453335399999967	1137.85013020834
0.456668733333301	1137.72
0.460002066666634	1137.7
0.463335399999968	1137.36822916667
0.466668733333301	1138.17200520834
0.470002066666634	1138.87981770834
0.473335399999968	1139.73
0.476668733333301	1140.17174479167
0.480002066666634	1140.56
0.483335399999968	1140.77005208334
0.486668733333301	1140.49
0.490002066666634	1140.03463541667
0.493335399999968	1139.93958333334
0.496668733333301	1140.32005208334
0.500002066666634	1141.56614583334
0.503335399999968	1142.62161458334
0.506668733333301	1143.21432291667
0.510002066666634	1143.13567708334
0.513335399999968	1143.15533854167
0.516668733333301	1143.58763020834
0.520002066666634	1143.78
0.523335399999968	1144.23
0.526668733333301	1144.58424479167
0.530002066666634	1144.99401041667
0.533335399999967	1144.85442708334
0.536668733333301	1144.71
0.540002066666634	1144.88
0.543335399999967	1145.17682291667
0.546668733333301	1145.64
0.550002066666634	1146.14270833334
0.553335399999967	1146.77
0.556668733333301	1147.38333333334
0.560002066666634	1147.52317708334
0.563335399999967	1147.37
0.5666687333333	1147.2
0.570002066666634	1147.23
0.573335399999967	1147.65364583334
0.5766687333333	1148.33997395834
0.580002066666634	1148.63763020834
0.583335399999967	1148.62408854167
0.5866687333333	1148.48723958334
0.590002066666634	1149.09778645834
0.593335399999967	1149.69
0.5966687333333	1150.22
0.600002066666633	1150.10755208334
0.603335399999967	1150.40572916667
0.6066687333333	1150.38385416667
0.610002066666633	1150.73567708334
0.613335399999967	1150.68932291667
0.6166687333333	1150.71510416667
0.620002066666633	1150.73463541667
0.623335399999966	1150.92
0.6266687333333	1151.42513020834
0.630002066666633	1152.09
0.633335399999966	1152.41419270834
0.6366687333333	1152.35182291667
0.640002066666633	1152.43424479167
0.643335399999966	1152.45924479167
0.6466687333333	1152.75833333334
0.650002066666633	1152.75247395834
0.653335399999966	1152.97825520834
0.6566687333333	1153.44
0.660002066666633	1153.73059895834
0.663335399999966	1154.25
0.666668733333299	1154.24049479167
0.670002066666633	1154.38489583334
0.673335399999966	1154.87330729167
0.676668733333299	1155.51901041667
0.680002066666633	1156.34544270834
0.683335399999966	1156.68567708334
0.686668733333299	1156.59075520834
0.690002066666632	1156.81145833334
0.693335399999966	1157.24
0.696668733333299	1157.96
0.700002066666632	1158.28736979167
0.703335399999966	1158.49
0.706668733333299	1158.81
0.710002066666632	1159.27408854167
0.713335399999966	1160.09114583334
0.716668733333299	1160.57903645834
0.720002066666632	1161.01
0.723335399999966	1160.87174479167
0.726668733333299	1161.24583333334
0.730002066666632	1161.36861979167
0.733335399999965	1162.23229166667
0.736668733333299	1163.03854166667
0.740002066666632	1163.95455729167
0.743335399999965	1164.18111979167
0.746668733333299	1164.51940104167
0.750002066666632	1165.06354166667
0.753335399999965	1165.3
0.756668733333298	1165.10403645834
0.760002066666632	1164.63580729167
0.763335399999965	1164.55208333334
0.766668733333298	1164.90377604167
0.770002066666632	1165.31497395834
0.773335399999965	1165.69153645834
0.776668733333298	1165.68
0.780002066666632	1165.58
0.783335399999965	1165.10325520834
0.786668733333298	1164.82239583334
0.790002066666631	1165.06822916667
0.793335399999965	1165.54479166667
0.796668733333298	1165.74
0.800002066666631	1165.75455729167
0.803335399999965	1166.62317708334
0.806668733333298	1166.85325520834
0.810002066666631	1166.7
0.813335399999965	1165.81
0.816668733333298	1165.58450520834
0.820002066666631	1165.6
0.823335399999965	1166.06901041667
0.826668733333298	1167.17
0.830002066666631	1168.08177083334
0.833335399999964	1168.80052083334
0.836668733333298	1168.72942708334
0.840002066666631	1168.8
0.843335399999964	1168.75729166667
0.846668733333298	1168.94973958334
0.850002066666631	1169.16197916667
0.853335399999964	1169.47122395834
0.856668733333297	1169.86783854167
0.860002066666631	1170.26588541667
0.863335399999964	1169.96302083334
0.866668733333297	1169.73776041667
0.870002066666631	1169.72838541667
0.873335399999964	1170.10572916667
0.876668733333297	1170.47
0.88000206666663	1170.86510416667
0.883335399999964	1171.46627604167
0.886668733333297	1171.96966145834
0.89000206666663	1172.24166666667
0.893335399999964	1172.97
0.896668733333297	1173.44427083334
0.90000206666663	1173.36
0.903335399999964	1173.02486979167
0.906668733333297	1173.50924479167
0.91000206666663	1174.39
0.913335399999964	1175.06393229167
0.916668733333297	1175.31315104167
0.92000206666663	1175.64
0.923335399999963	1175.58763020834
0.926668733333297	1175.30677083334
0.93000206666663	1175.2
0.933335399999963	1175.17239583334
0.936668733333297	1175.84622395834
0.94000206666663	1176.69778645834
0.943335399999963	1177.6
0.946668733333297	1177.98580729167
0.95000206666663	1177.88059895834
0.953335399999963	1177.96705729167
0.956668733333297	1177.90208333334
0.96000206666663	1178.11
0.963335399999963	1178.28411458334
0.966668733333296	1178.48541666667
0.97000206666663	1178.32
0.973335399999963	1178.21653645834
0.976668733333296	1178.35494791667
0.98000206666663	1178.89778645834
0.983335399999963	1179.25
0.986668733333296	1179.53880208334
0.990002066666629	1179.36
0.993335399999963	1179.65
0.996668733333296	1179.98
1.00000206666663	1180.54
1.00333539999996	1180.80911458334
1.0066687333333	1180.93072916667
1.01000206666663	1181.02643229167
1.01333539999997	1180.96848958334
1.0166687333333	1181.00559895834
1.02000206666663	1181.08502604167
1.02333539999997	1180.98424479167
1.0266687333333	1181.14036458334
1.03000206666663	1181.33893229167
1.03333539999997	1181.30598958334
1.0366687333333	1181.25182291667
1.04000206666663	1181.39622395834
1.04333539999997	1182.15
1.0466687333333	1182.37799479167
1.05000206666663	1182.53111979167
1.05333539999997	1182.84674479167
1.0566687333333	1183.07096354167
1.06000206666663	1183.55377604167
1.06333539999997	1183.49
1.0666687333333	1183.40455729167
1.07000206666663	1183.50104166667
1.07333539999997	1184.04
1.0766687333333	1184.64934895834
1.08000206666663	1184.48
1.08333539999997	1184.6
1.0866687333333	1184.73841145834
1.09000206666663	1184.84
1.09333539999997	1184.53580729167
1.0966687333333	1184.74674479167
1.10000206666663	1185.35989583334
1.10333539999997	1185.57526041667
1.1066687333333	1185.12473958334
1.11000206666663	1184.59
1.11333539999997	1184.8
1.1166687333333	1185.07018229167
1.12000206666663	1185.33776041667
1.12333539999997	1185.56041666667
1.1266687333333	1185.76705729167
1.13000206666663	1185.54895833334
1.13333539999997	1185.49010416667
1.1366687333333	1185.64309895834
1.14000206666663	1186.05260416667
1.14333539999997	1186.05807291667
1.1466687333333	1186.10416666667
1.15000206666663	1186.20690104167
1.15333539999997	1186.44036458334
1.1566687333333	1186.63138020834
1.16000206666664	1186.73
1.16333539999997	1186.52669270834
1.1666687333333	1186.6
1.17000206666664	1187.04934895834
1.17333539999997	1187.46
1.1766687333333	1187.74
1.18000206666664	1187.45403645834
1.18333539999997	1187.41
1.1866687333333	1187.50013020834
1.19000206666664	1187.70091145834
1.19333539999997	1188.32
1.1966687333333	1188.71575520834
1.20000206666664	1189.48424479167
1.20333539999997	1189.29505208334
1.2066687333333	1189.41
1.21000206666664	1189.04
1.21333539999997	1188.96888020834
1.2166687333333	1188.78658854167
1.22000206666664	1188.96223958334
1.22333539999997	1189.48111979167
1.2266687333333	1190.02252604167
1.23000206666664	1190.52604166667
1.23333539999997	1191.18606770834
1.2366687333333	1191.45989583334
1.24000206666664	1191.57903645834
1.24333539999997	1191.19869791667
1.2466687333333	1190.68
1.25000206666664	1190.22473958334
1.25333539999997	1189.81
1.2566687333333	1189.49231770834
1.26000206666664	1189.49466145834
1.26333539999997	1189.43776041667
1.2666687333333	1189.26731770834
1.27000206666664	1188.73346354167
1.27333539999997	1188.04908854167
1.2766687333333	1187.48723958334
1.28000206666664	1186.72122395834
1.28333539999997	1186.35
1.2866687333333	1186.40729166667
1.29000206666664	1187.04049479167
1.29333539999997	1187.51
1.29666873333331	1187.73958333334
1.30000206666664	1187.15442708334
1.30333539999997	1186.66458333334
1.30666873333331	1186.84557291667
1.31000206666664	1187.51979166667
1.31333539999997	1187.76
1.31666873333331	1187.77083333334
1.32000206666664	1187.88255208334
1.32333539999997	1188.65416666667
1.32666873333331	1189.13385416667
1.33000206666664	1189.76
1.33333539999997	1190.03216145834
1.33666873333331	1190.20377604167
1.34000206666664	1190.01653645834
1.34333539999997	1189.97
1.34666873333331	1189.75104166667
1.35000206666664	1189.89
1.35333539999997	1190.03619791667
1.35666873333331	1190.17
1.36000206666664	1190.13
1.36333539999997	1190.41080729167
1.36666873333331	1190.36276041667
1.37000206666664	1190.59
1.37333539999997	1190.79505208334
1.37666873333331	1191.50716145834
1.38000206666664	1192.00143229167
1.38333539999997	1192.32864583334
1.38666873333331	1192.7
1.39000206666664	1193.00911458334
1.39333539999997	1193.01
1.39666873333331	1193.32356770834
1.40000206666664	1193.88
1.40333539999997	1194.85559895834
1.40666873333331	1195.06
1.41000206666664	1195.27278645834
1.41333539999997	1195.36
1.41666873333331	1195.91
1.42000206666664	1196.32
1.42333539999997	1196.53893229167
1.42666873333331	1196.64440104167
1.43000206666664	1196.54
1.43333539999997	1196.41
1.43666873333331	1196.54778645834
1.44000206666664	1196.84
1.44333539999997	1197.38489583334
1.44666873333331	1197.8
1.45000206666664	1197.97
1.45333539999998	1198.53
1.45666873333331	1198.39778645834
1.46000206666664	1198.18645833334
1.46333539999998	1197.70169270834
1.46666873333331	1197.8
1.47000206666664	1197.89049479167
1.47333539999998	1197.62473958334
1.47666873333331	1197.54934895834
1.48000206666664	1197.81927083334
1.48333539999998	1198.42356770834
1.48666873333331	1198.36
1.49000206666664	1198.37174479167
1.49333539999998	1198.5
1.49666873333331	1199.00169270834
1.50000206666664	1199.42760416667
1.50333539999998	1199.76
1.50666873333331	1199.43815104167
1.51000206666664	1198.76
1.51333539999998	1198.24
1.51666873333331	1198.72786458334
1.52000206666664	1199.92018229167
1.52333539999998	1200.42526041667
1.52666873333331	1200.85325520834
1.53000206666664	1200.69
1.53333539999998	1200.99
1.53666873333331	1200.92096354167
1.54000206666664	1201.05143229167
1.54333539999998	1201.13
1.54666873333331	1201.56
1.55000206666664	1201.77630208334
1.55333539999998	1201.86
1.55666873333331	1201.82
1.56000206666664	1202.16966145834
1.56333539999998	1202.14856770834
1.56666873333331	1202.07
1.57000206666664	1202.08
1.57333539999998	1202.37
1.57666873333331	1202.72
1.58000206666664	1202.48723958334
1.58333539999998	1202.33
1.58666873333331	1202.36
1.59000206666665	1202.65572916667
1.59333539999998	1203.25065104167
1.59666873333331	1203.11
1.60000206666665	1202.64
1.60333539999998	1202.23971354167
1.60666873333331	1202.73151041667
1.61000206666665	1203.62
1.61333539999998	1203.55169270834
1.61666873333331	1203.23
1.62000206666665	1203.38255208334
1.62333539999998	1203.66302083334
1.62666873333331	1204.25052083334
1.63000206666665	1204.02
1.63333539999998	1204.25130208334
1.63666873333331	1204.09
1.64000206666665	1204.53098958334
1.64333539999998	1204.41315104167
1.64666873333331	1204.12760416667
1.65000206666665	1203.78
1.65333539999998	1204.27
1.65666873333331	1205.16
1.66000206666665	1205.2
1.66333539999998	1205.18229166667
1.66666873333331	1205.15026041667
1.67000206666665	1206.15846354167
1.67333539999998	1206.96
1.67666873333331	1207.54869791667
1.68000206666665	1208.28
1.68333539999998	1208.99205729167
1.68666873333331	1209.81223958334
1.69000206666665	1210.07018229167
1.69333539999998	1210.50911458334
1.69666873333331	1211.26
1.70000206666665	1212.32083333334
1.70333539999998	1212.35
1.7066687333333	1212.20416666667
1.71000206666664	1211.72
1.71333539999997	1212.68
1.7166687333333	1213.27044270834
1.72000206666664	1214.21770833334
1.72333539999997	1215.12
1.7266687333333	1216.23
1.73000206666664	1217.36
1.73333539999997	1218.31
1.7366687333333	1219.17
1.74000206666664	1219.69947916667
1.74333539999997	1219.88880208334
1.7466687333333	1219.85416666667
1.75000206666664	1219.83
1.75333539999997	1219.93072916667
1.7566687333333	1220.57
1.76000206666664	1221.27018229167
1.76333539999997	1221.42
1.7666687333333	1221.35260416667
1.77000206666664	1221.54544270834
1.77333539999997	1222.39
1.7766687333333	1223.08502604167
1.78000206666664	1223.43
1.78333539999997	1223.51901041667
1.7866687333333	1224.01
1.79000206666664	1224.65611979167
1.79333539999997	1225.43190104167
1.7966687333333	1225.74
1.80000206666664	1226.01549479167
1.80333539999997	1226.52604166667
1.8066687333333	1227.37591145834
1.81000206666664	1229.07408854167
1.81333539999997	1231.60182291667
1.8166687333333	1235.43
1.82000206666664	1240.86041666667
1.82333539999997	1247.66380208334
1.8266687333333	1254.89
1.83000206666664	1261.65520833334
1.83333539999997	1268.56
1.8366687333333	1276.26080729167
1.84000206666664	1283.82330729167
1.84333539999997	1291.42317708334
1.84666873333331	1298.62565104167
1.85000206666664	1305.87278645834
1.85333539999997	1311.84752604167
1.85666873333331	1317.19973958334
1.86000206666664	1322.54791666667
1.86333539999997	1328.54
1.86666873333331	1335.63606770834
1.87000206666664	1347.26
1.87333539999997	1368.82825520834
1.87666873333331	1410.17
1.88000206666664	1476.01901041667
1.88333539999997	1555.26028645834
1.88666873333331	1621.60052083334
1.89000206666664	1659.75208333334
1.89333539999997	1672.53
1.89666873333331	1671.38072916667
1.90000206666664	1661.38463541667
1.90333539999997	1649.35221354167
1.90666873333331	1649.04
1.91000206666664	1673.07994791667
1.91333539999997	1726.07
1.91666873333331	1797.3
1.92000206666664	1872.29166666667
1.92333539999997	1944.87369791667
1.92666873333331	2036.39401041667
1.93000206666664	2220.29231770834
1.93333539999997	3021.06783854167
1.93666873333331	5270.63893229167
1.94000206666664	8187.27604166667
1.94333539999997	10614.5162760417
1.94666873333331	11589.7919270834
1.95000206666664	11871.4255208334
1.95333539999997	12192.9216145834
1.95666873333331	12789.938671875
1.96000206666664	13659.9
1.96333539999997	14519.6212239584
1.96666873333331	14956.8053385417
1.97000206666664	14810.7627604167
1.97333539999997	14315.1716145834
1.97666873333331	13826.4342447917
1.98000206666664	13523
1.98333539999998	13383.9180989584
1.98666873333331	13355.980078125
1.99000206666664	13376.8
1.99333539999998	13386.780078125
1.99666873333331	13368.7220052084
2.00000206666664	13320.467578125
2.00333539999998	13260.1024739584
2.00666873333331	13196.9
2.01000206666664	13136.375390625
2.01333539999998	13097.0981770834
2.01666873333331	13256.3
2.02000206666664	14509.8657552084
2.02333539999998	19269.9997395834
2.02666873333331	32077.1873697917
2.03000206666664	60202.9166666667
2.03333539999998	114434.545833334
2.03666873333331	213223.40546875
2.04000206666664	388455.976171875
2.04333539999998	605384.052864584
2.04666873333331	776899.174479167
2.05000206666664	855569.772005209
2.05333539999998	862937.527213542
2.05666873333331	862933.746614583
2.06000206666664	862933.746614583
2.06333539999998	862933.746614583
2.06666873333331	862933.746614583
2.07000206666664	862933.746614583
2.07333539999998	862933.746614583
2.07666873333331	862933.746614583
2.08000206666664	862933.746614583
2.08333539999998	862933.746614583
2.08666873333331	862933.746614583
2.09000206666664	862933.746614583
2.09333539999998	862933.746614583
2.09666873333331	862933.746614583
2.10000206666664	862933.746614583
2.10333539999998	862933.746614583
2.10666873333331	862933.746614583
2.11000206666664	862933.746614583
2.11333539999998	862933.746614583
2.11666873333331	862933.746614583
2.12000206666664	862933.746614583
2.12333539999998	862933.746614583
2.12666873333331	862933.746614583
2.13000206666664	862933.746614583
2.13333539999998	862933.746614583
2.13666873333331	862933.746614583
2.14000206666664	862933.746614583
2.14333539999998	862933.746614583
2.14666873333331	862933.746614583
2.15000206666665	862933.746614583
2.15333539999998	862933.746614583
2.15666873333331	862933.746614583
2.16000206666665	862933.746614583
2.16333539999998	862933.746614583
2.16666873333331	862933.746614583
2.17000206666665	862933.746614583
2.17333539999998	862933.746614583
2.17666873333331	862415.734244792
2.18000206666665	828881.552604167
2.18333539999998	667254.437630209
2.18666873333331	419581.601041667
2.19000206666665	194712
2.19333539999998	97435.4118489584
2.19666873333331	86618.0822916667
2.20000206666665	86309.7579427084
2.20333539999998	86714.2764322917
2.20666873333331	86786.662109375
2.21000206666665	85640.805859375
2.21333539999998	83161.9313802083
2.21666873333331	80013.1520833333
2.22000206666665	76664.2811197917
2.22333539999998	73376.1076822917
2.22666873333331	70249.1278645834
2.23000206666665	67403.8684895834
2.23333539999998	64858.5
2.23666873333331	62500.3279947917
2.24000206666665	60270.0170572917
2.24333539999998	58205.3404947917
2.24666873333331	56486.9341145834
2.25000206666665	55245.7071614584
2.25333539999998	54301.2162760417
2.25666873333331	53378.2092447917
2.26000206666665	52204.6592447917
2.26333539999998	50915.887890625
2.26666873333331	49646.7272135417
2.27000206666665	48393.451171875
2.27333539999998	46966.0483072917
2.27666873333331	45248.7
2.28000206666665	43453.2
2.28333539999998	41747.6907552084
2.28666873333331	40166.8
2.29000206666665	38642.3595052084
2.29333539999998	37235.1
2.29666873333332	36016.7743489583
2.30000206666665	34922.423828125
2.30333539999998	33770.000390625
2.30666873333332	32520.3180989583
2.31000206666665	31201.0649739584
2.31333539999998	29946.488671875
2.31666873333332	28808.1248697917
2.32000206666665	27782.955859375
2.32333539999998	26822.3880208334
2.32666873333332	25894.8622395834
2.33000206666665	25037.6
2.33333539999998	24272.8
2.33666873333332	23593.1376302084
2.34000206666665	22951.8
2.34333539999998	22312.9580729167
2.34666873333332	21695.4235677084
2.35000206666665	21105.2220052084
2.35333539999998	20546.8118489584
2.35666873333332	20005.0434895834
2.36000206666665	19479.319921875
2.36333539999998	18955.6567708334
2.36666873333332	18438.9333333334
2.37000206666665	17943.4141927084
2.37333539999998	17469.0200520834
2.37666873333332	17021.5447916667
2.38000206666665	16591.8291666667
2.38333539999998	16169.7
2.38666873333332	15743.5
2.39000206666665	15325.1962239584
2.39333539999998	14946.205078125
2.39666873333332	14586.0305989584
2.40000206666665	14254.1143229167
2.40333539999998	13957.3330729167
2.40666873333332	13707.120703125
2.41000206666665	13485.0440104167
2.41333539999998	13271.9807291667
2.41666873333332	13100.292578125
2.42000206666665	13069.9333333334
2.42333539999998	13319.4
2.42666873333332	13840.5
2.43000206666665	14353.4645833334
2.43333539999999	14442.3123697917
2.43666873333332	13916.8846354167
2.44000206666665	12968.6106770834
2.44333539999999	11992.5423177084
2.44666873333332	11259.8680989584
2.45000206666665	10781.6354166667
2.45333539999999	10442.1233072917
2.45666873333332	10155.1666666667
2.46000206666665	9901.06432291667
2.46333539999999	9686.79166666667
2.46666873333332	9504.54817708333
2.47000206666665	9350.45026041667
2.47333539999999	9210.75963541667
2.47666873333332	9082.74544270834
2.48000206666665	8954.10598958334
2.48333539999999	8821.51692708334
2.48666873333332	8670.68020833334
2.49000206666665	8513.44869791667
2.49333539999999	8366.56
2.49666873333332	8248.03268229167
2.50000206666665	8161.75
2.50333539999999	8104.08
2.50666873333332	8066.56927083334
2.51000206666665	8022.95
2.51333539999999	7938.72838541667
2.51666873333332	7806.93893229167
2.52000206666665	7664.42682291667
2.52333539999999	7565.21614583333
2.52666873333332	7526.17
2.53000206666665	7514.56
2.53333539999999	7510.68
2.53666873333332	7521.57
2.54000206666665	7555.81497395834
2.54333539999999	7598.69518229167
2.54666873333332	7641.60533854167
2.55000206666665	7800.94
2.55333539999999	8439.78
2.55666873333332	10066.466015625
2.56000206666665	12691.9963541667
2.56333539999999	15338.6751302084
2.56666873333332	16592.9665364584
2.57000206666666	15922.9278645834
2.57333539999999	14073.2158854167
2.57666873333332	12190.4
2.58000206666666	10843.0061197917
2.58333539999999	9999.93541666667
2.58666873333332	9467.75716145834
2.59000206666666	9108.05846354167
2.59333539999999	8805.63815104167
2.59666873333332	8486.20338541667
2.60000206666666	8137.37447916667
2.60333539999999	7804.98033854167
2.60666873333332	7527.80325520834
2.61000206666666	7303.22552083334
2.61333539999999	7113.35
2.61666873333332	6939.39
2.62000206666666	6803.20807291667
2.62333539999999	6761.93
2.62666873333332	6856.84
2.63000206666666	7047.83268229167
2.63333539999999	7227.28072916667
2.63666873333332	7325.29713541667
2.64000206666666	7311.28528645834
2.64333539999999	7106.8
2.64666873333332	6585.15013020834
2.65000206666666	5735.58971354167
2.65333539999999	4773.19869791667
2.65666873333332	3979.32903645834
2.66000206666666	3487.19986979167
2.66333539999999	3246.92369791667
2.66666873333332	3139.19661458334
2.67000206666666	3083.45
2.67333539999999	3051.80143229167
2.67666873333332	3060.12356770834
2.68000206666666	3122.26
2.68333539999999	3222.29
2.68666873333332	3327.50299479167
2.69000206666666	3416.94908854167
2.69333539999999	3463.34
2.69666873333332	3422.92721354167
2.70000206666666	3289.45
2.70333539999999	3111.94518229167
2.70666873333333	2973.90651041667
2.71000206666666	2910.85638020834
2.71333539999999	2903.23
2.71666873333332	2908.65559895834
2.72000206666666	2892.64114583334
2.72333539999999	2846.34
2.72666873333333	2774.27
2.73000206666666	2692.69
2.73333539999999	2616.4
2.73666873333333	2556.91536458334
2.74000206666666	2512.88658854167
2.74333539999999	2481.74427083334
2.74666873333333	2457.70729166667
2.75000206666666	2438.10403645834
2.75333539999999	2419.56588541667
2.75666873333333	2406.04
2.76000206666666	2411.71705729167
2.76333539999999	2450.68111979167
2.76666873333333	2519.23
2.77000206666666	2587.45052083334
2.77333539999999	2630.85
2.77666873333333	2658.43216145834
2.78000206666666	2707.31
2.78333539999999	2798.79127604167
2.78666873333333	2905.02981770834
2.79000206666666	2970.30611979167
2.79333539999999	2947.47408854167
2.79666873333333	2831.38
2.80000206666666	2659.01809895834
2.80333539999999	2488.4
2.80666873333333	2370.99934895834
2.81000206666666	2342.45
2.81333539999999	2433.00690104167
2.81666873333333	2657.14
2.82000206666666	2974.41380208334
2.82333539999999	3275.17122395834
2.82666873333333	3436.20377604167
2.83000206666666	3401.98
2.83333539999999	3205.99
2.83666873333333	2942.47330729167
2.84000206666666	2701.01041666667
2.84333539999999	2540.46315104167
2.84666873333333	2471.93072916667
2.85000206666666	2478.14309895834
2.85333539999999	2519.69036458334
2.85666873333333	2553
2.86000206666666	2543.11
2.86334	2488.73268229167
2.86666873333333	2409.81666666667
2.87000206666666	2333.73684895834
2.87334	2274.29791666667
2.87666873333333	2236.73346354167
2.88000206666666	2220.91393229167
2.88334	2221.07
2.88666873333333	2232.68255208334
2.89000206666666	2260.25
2.89334	2304.62916666667
2.89666873333333	2349.01106770834
2.90000206666666	2380.36106770834
2.90334	2405.98619791667
2.90666873333333	2441.46380208333
2.91000206666666	2472.01940104167
2.91334	2465.06
2.91666873333333	2403.95065104167
2.92000206666666	2307.63658854167
2.92334	2210.05520833334
2.92666873333333	2133.5
2.93000206666666	2081.57083333334
2.93334	2051.33255208334
2.93666873333333	2049.96731770834
2.94000206666666	2104.72
2.94334	2252.09114583334
2.94666873333333	2494.50416666667
2.95000206666666	2759.6
2.95334	2936.28
2.95666873333333	2962.22278645834
2.96000206666666	2894.77526041667
2.96334	2895.18255208334
2.96666873333333	3146.71
2.97000206666666	3706.45690104167
2.97334	4378.3
2.97666873333333	4820.85377604167
2.98000206666666	4825.37565104167
2.98334	4480.69388020834
2.98666873333333	4033.09830729167
2.99000206666667	3652.05247395834
2.99334	3373.91067708334
2.99666873333333	3179.45455729167
3.00000206666666	3051.32096354167
3.00334	2969.19348958334
3.00666873333333	2900.68919270834
3.01000206666667	2813.37
3.01334	2703.59
3.01666873333333	2593.52864583334
3.02000206666667	2518.59322916667
3.02334	2516.59309895834
3.02666873333333	2701.73072916667
3.03000206666667	3393.38
3.03334	5091.78424479167
3.03666873333333	8083.42356770834
3.04000206666667	11777.0619791667
3.04334	14705.2
3.04666873333333	15532.3348958334
3.05000206666667	14194.504296875
3.05334	11775.8138020834
3.05666873333333	9466.31575520834
3.06000206666667	7783.46666666667
3.06334	6692.67
3.06666873333333	5998.33606770833
3.07000206666667	5553.74
3.07334	5276.34
3.07666873333333	5112.59752604167
3.08000206666667	4995.24817708334
3.08334	4862.77604166667
3.08666873333333	4676.81588541667
3.09000206666667	4453.52
3.09334	4227.23
3.09666873333333	4027.70026041667
3.10000206666667	3855.93111979167
3.10334	3709.66354166667
3.10666873333333	3580.95403645833
3.11000206666667	3468.71
3.11334	3373.72903645834
3.11666873333333	3298.23216145834
3.12000206666667	3233.19
3.12334	3165.51940104167
3.12666873333333	3088.26
3.13000206666667	3005.22786458334
3.13334	2918.73502604167
3.13666873333334	2833.37
3.14000206666667	2753.16
3.14334	2683.29583333334
3.14666873333333	2626.92799479167
3.15000206666667	2583.34596354167
3.15334	2552.28
3.15666873333334	2527.91966145834
3.16000206666667	2506.30768229167
3.16334	2481.97838541667
3.16666873333334	2451.06770833334
3.17000206666667	2411.26
3.17334	2367.73463541667
3.17666873333334	2326.45885416667
3.18000206666667	2296.4
3.18334	2276.70611979167
3.18666873333334	2265.60221354167
3.19000206666667	2259.59
3.19334	2266.81848958334
3.19666873333334	2311.38111979167
3.20000206666667	2421.42604166667
3.20334	2597.94674479167
3.20666873333334	2778.69270833334
3.21000206666667	2870.02
3.21334	2832.47239583334
3.21666873333334	2756.77044270834
3.22000206666667	2943.95807291667
3.22334	4124.12096354167
3.22666873333334	7751.52
3.23000206666667	15803.4127604167
3.23334	29120.9
3.23666873333334	45491.5147135417
3.24000206666667	59412.5102864584
3.24334	65718.4654947917
3.24666873333334	63300.579296875
3.25000206666667	55595.9638020834
3.25334	46937.7373697917
3.25666873333334	39661.9
3.26000206666667	34010.029296875
3.26334	29607.4
3.26666873333334	26149.0888020834
3.27000206666667	23344.1
3.27334	20972.9955729167
3.27666873333334	18925.9610677084
3.28000206666667	17136.4334635417
3.28334	15548.2
3.28666873333334	14125.8360677084
3.29000206666667	12884.4049479167
3.29334	11828.4502604167
3.29666873333334	10933.4944010417
3.30000206666667	10197.9134114584
3.30333540000001	9581.55
3.30666873333334	9054.50364583333
3.31000206666667	8586.45104166667
3.31333540000001	8168.90208333333
3.31666873333334	7800.65182291667
3.32000206666667	7512.41
3.32333540000001	7424.70520833334
3.32666873333334	7760.99
3.33000206666667	8720.73333333334
3.33333540000001	10188.9401041667
3.33666873333334	11624.3787760417
3.34000206666667	12355.4385416667
3.34333540000001	12099.2354166667
3.34666873333334	11142.9
3.35000206666667	9985.89010416667
3.35333540000001	8959.65963541667
3.35666873333334	8123.43
3.36000206666667	7427.14205729167
3.36333540000001	6836.16
3.36666873333334	6376.88372395834
3.37000206666667	6151.63346354167
3.37333540000001	6348.60807291667
3.37666873333334	7163.37
3.38000206666667	8594.07981770834
3.38333540000001	10263.4505208334
3.38666873333334	11593.294140625
3.39000206666667	12174.4764322917
3.39333540000001	12007.1084635417
3.39666873333334	11356.0044270834
3.40000206666667	10491.1317708334
3.40333540000001	9562.69
3.40666873333334	8647.60533854167
3.41000206666667	7839.84674479167
3.41333539999997	7239.94713541667
3.4166687333333	6901.79
3.42000206666664	6770.93580729167
3.42333539999997	6737.29661458334
3.4266687333333	6681.04817708333
3.43000206666664	6545.07
3.43333539999997	6315.54
3.4366687333333	6013.97356770834
3.44000206666664	5669.13
3.44333539999997	5307.61822916667
3.4466687333333	4942.58450520834
3.45000206666664	4591.44
3.45333539999997	4275.81
3.4566687333333	4010.51
3.46000206666664	3788.75729166667
3.46333539999997	3619.95026041667
3.4666687333333	3524.90950520834
3.47000206666664	3490.91588541667
3.47333539999997	3480.11341145834
3.4766687333333	3471.14635416667
3.48000206666664	3487.46145833334
3.48333539999997	3554.70286458334
3.4866687333333	3683.69036458334
3.49000206666664	3866.81
3.49333539999997	4055.18541666667
3.4966687333333	4165.03268229167
3.50000206666664	4134.65638020834
3.50333539999997	3980.21
3.5066687333333	3772.93841145834
3.51000206666664	3579.09153645834
3.51333539999997	3423.93528645834
3.5166687333333	3301.84
3.52000206666664	3194.70104166667
3.52333539999997	3087.17513020834
3.5266687333333	2973.31276041667
3.53000206666664	2862.02
3.53333539999997	2766.66184895834
3.5366687333333	2696.58411458334
3.54000206666664	2649.4
3.54333539999997	2616.65
3.54666873333331	2590.31393229167
3.55000206666664	2564.16
3.55333539999997	2536.91458333334
3.55666873333331	2503.18033854167
3.56000206666664	2464.10885416667
3.56333539999997	2423.62486979167
3.56666873333331	2389.53893229167
3.57000206666664	2364.31080729167
3.57333539999997	2344.45260416667
3.57666873333331	2327.51
3.58000206666664	2310.27278645834
3.58333539999997	2295.78
3.58666873333331	2288.13802083334
3.59000206666664	2291.92903645834
3.59333539999997	2305.34401041667
3.59666873333331	2320.41666666667
3.60000206666664	2327.39361979167
3.60333539999997	2320.03333333334
3.60666873333331	2298.67682291667
3.61000206666664	2270.80247395834
3.61333539999997	2243.25013020834
3.61666873333331	2221.19
3.62000206666664	2206.22161458334
3.62333539999997	2202.76
3.62666873333331	2214.59518229167
3.63000206666664	2240.72278645834
3.63333539999997	2272.58098958334
3.63666873333331	2299.76119791667
3.64000206666664	2318.91
3.64333539999997	2329.31236979167
3.64666873333331	2338.45559895834
3.65000206666664	2353.96
3.65333539999997	2387.79
3.65666873333331	2446.33
3.66000206666664	2524.69544270834
3.66333539999997	2604.25846354167
3.66666873333331	2659.06
3.67000206666664	2676.67
3.67333539999997	2670.16
3.67666873333331	2672.19036458334
3.68000206666664	2721.95520833334
3.68333539999998	2843.68893229167
3.68666873333331	3019.17
3.69000206666664	3176.56223958334
3.69333539999998	3234.25
3.69666873333331	3155.97
3.70000206666664	2983.44205729167
3.70333539999998	2789.02955729167
3.70666873333331	2634.98645833334
3.71000206666664	2541.56276041667
3.71333539999998	2499.37005208334
3.71666873333331	2484.18190104167
3.72000206666664	2474.02981770834
3.72333539999998	2456.62552083334
3.72666873333331	2430.77981770834
3.73000206666664	2401.33841145834
3.73333539999998	2373.78
3.73666873333331	2351.71744791667
3.74000206666664	2334.54
3.74333539999998	2320.03502604167
3.74666873333331	2304.15
3.75000206666664	2287.30559895834
3.75333539999998	2272.32721354167
3.75666873333331	2262.94544270834
3.76000206666664	2262.16
3.76333539999998	2267.44518229167
3.76666873333331	2279.54479166667
3.77000206666664	2300.89
3.77333539999998	2341.23294270834
3.77666873333331	2416.07
3.78000206666664	2534.10091145834
3.78333539999998	2682.84934895834
3.78666873333331	2823.44583333334
3.79000206666664	2919.26770833334
3.79333539999998	2955.87239583334
3.79666873333331	2942.12
3.80000206666664	2889.02096354167
3.80333539999998	2811.00794270834
3.80666873333331	2723.36
3.81000206666664	2644.86614583334
3.81333539999998	2579.64270833334
3.81666873333331	2523.88424479167
3.82000206666664	2471.02942708334
3.82333539999998	2422.46
3.82666873333331	2380.84986979167
3.83000206666665	2350.54153645834
3.83333539999998	2329.20247395834
3.83666873333331	2317.87916666667
3.84000206666665	2316.02
3.84333539999998	2330.58567708334
3.84666873333331	2368.31888020834
3.85000206666665	2429.23723958334
3.85333539999998	2502.94270833334
3.85666873333331	2567.59908854167
3.86000206666665	2604.41653645834
3.86333539999998	2607.17291666667
3.86666873333331	2582.94505208334
3.87000206666665	2544.77395833334
3.87333539999998	2501.49
3.87666873333331	2457.81536458334
3.88000206666665	2417.14
3.88333539999998	2384.44
3.88666873333331	2367.26705729167
3.89000206666665	2368.40208333334
3.89333539999998	2388.15
3.89666873333331	2425.44
3.90000206666665	2486.80403645834
3.90333539999998	2579.65299479167
3.90666873333331	2696.55
3.91000206666665	2807.14
3.91333539999998	2878.48658854167
3.91666873333331	2903.77018229167
3.92000206666665	2907.41848958334
3.92333539999998	2914.85
3.92666873333331	2923.58
3.93000206666665	2914.08880208334
3.93333539999998	2872.00651041667
3.93666873333331	2804.34752604167
3.94000206666665	2729.71
3.94333539999998	2670.96783854167
3.94666873333331	2642.33502604167
3.95000206666665	2641.03216145834
3.95333539999998	2652.07
3.95666873333331	2658.08502604167
3.96000206666665	2653.11809895834
3.96333539999998	2639.4
3.96666873333332	2625.90846354167
3.97000206666665	2617.94114583334
3.97333539999998	2611.17591145834
3.97666873333331	2602.00768229167
3.98000206666665	2590.00104166667
3.98333539999998	2593.75013020834
3.98666873333332	2665.30924479167
3.99000206666665	2910.71692708334
3.99333539999998	3449.26158854167
3.99666873333332	4289.54
4.00000206666665	5209.47565104167
4.00333539999998	5829.87
4.00666873333331	5880.37252604167
4.01000206666665	5395.29231770834
4.01333539999998	4644.91
4.01666873333331	3920.40807291667
4.02000206666665	3376.66184895834
4.02333539999998	3028.86080729167
4.02666873333331	2814.2
4.03000206666665	2666.01888020834
4.03333539999998	2545.81432291667
4.03666873333331	2442.23893229167
4.04000206666664	2354.43880208334
4.04333539999998	2285.30104166667
4.04666873333331	2234.38723958334
4.05000206666664	2203.32
4.05333539999998	2197.01705729167
4.05666873333331	2213.91
4.06000206666664	2247.19869791667
4.06333539999998	2282.14153645834
4.06666873333331	2311.74544270834
4.07000206666664	2340.01
4.07333539999997	2389.7
4.07666873333331	2484.93
4.08000206666664	2626.90442708334
4.08333539999997	2788.34388020834
4.08666873333331	2926.81
4.09000206666664	3015.64231770834
4.09333539999997	3064.62
4.0966687333333	3109.29
4.10000206666664	3190.33020833334
4.10333539999997	3306.36002604167
4.1066687333333	3412.57
4.11000206666664	3441.61783854167
4.11333539999997	3355.85520833334
4.1166687333333	3175.36
4.12000206666664	2963.26
4.12333539999997	2781.33
4.1266687333333	2657.38
4.13000206666663	2584.53450520834
4.13333539999997	2544.26
4.1366687333333	2519.54361979167
4.14000206666663	2495.13619791667
4.14333539999997	2461.06471354167
4.1466687333333	2417.58528645834
4.15000206666663	2378.70911458334
4.15333539999997	2380.87604166667
4.1566687333333	2464.76
4.16000206666663	2656.29986979167
4.16333539999996	2921.48502604167
4.1666687333333	3161.39466145834
4.17000206666663	3269.94869791667
4.17333539999996	3206.15481770834
4.1766687333333	3027.53333333334
4.18000206666663	2829.73255208334
4.18333539999996	2677.16614583334
4.18666873333329	2579.75208333334
4.19000206666663	2516.19
4.19333539999996	2468.88229166667
4.19666873333329	2428.29309895834
4.20000206666663	2391.2
4.20333539999996	2356.09635416667
4.20666873333329	2323.97
4.21000206666663	2291.27786458334
4.21333539999996	2244.40364583334
4.21666873333329	2171.64973958334
4.22000206666662	2080.70729166667
4.22333539999996	2002.06
4.22666873333329	1967.95
4.23000206666662	1995.15533854167
4.23333539999996	2078.07
4.23666873333329	2194.19
4.24000206666662	2313.23997395834
4.24333539999996	2408.18919270834
4.24666873333329	2467.85013020834
4.25000206666662	2495.21927083334
4.25333539999995	2496.14895833334
4.25666873333329	2475.68
4.26000206666662	2435.73020833334
4.26333539999995	2384.49166666667
4.26666873333329	2336.13
4.27000206666662	2304.73
4.27333539999995	2293.34
4.27666873333329	2296.64596354167
4.28000206666662	2305.52356770834
4.28333539999995	2317.88
4.28666873333328	2335.17955729167
4.29000206666662	2352.78645833334
4.29333539999995	2366.14010416667
4.29666873333328	2371.25872395834
4.30000206666662	2405.94
4.30333539999995	2572.46
4.30666873333328	3056.22408854167
4.31000206666661	4021.77786458334
4.31333539999995	5379.95638020834
4.31666873333328	6672.88
4.32000206666661	7278.19
4.32333539999995	6900.67
4.32666873333328	5785.72
4.33000206666661	4502.94973958334
4.33333539999995	3493.99869791667
4.33666873333328	2880.05572916667
4.34000206666661	2559.72630208334
4.34333539999994	2399.20885416667
4.34666873333328	2322.01
4.35000206666661	2301.03372395834
4.35333539999994	2328.46653645834
4.35666873333328	2393.98567708334
4.36000206666661	2480.25
4.36333539999994	2564.01666666667
4.36666873333328	2623.88958333334
4.37000206666661	2646.10807291667
4.37333539999994	2634.99947916667
4.37666873333327	2609.66
4.38000206666661	2589.05052083334
4.38333539999994	2582.84166666667
4.38666873333327	2603.22513020834
4.39000206666661	2681.35481770834
4.39333539999994	2859.36666666667
4.39666873333327	3132.07278645834
4.4000020666666	3413.46731770834
4.40333539999994	3577.25
4.40666873333327	3550.27356770834
4.4100020666666	3360.33450520833
4.41333539999994	3097.63
4.41666873333327	2851
4.4200020666666	2665.30325520834
4.42333539999994	2543.91
4.42666873333327	2460.09752604167
4.4300020666666	2390.81888020834
4.43333539999993	2324.78
4.43666873333327	2267.42057291667
4.4400020666666	2224.61927083334
4.44333539999993	2192.93841145834
4.44666873333327	2161.53059895834
4.4500020666666	2112.67252604167
4.45333539999993	2042.79
4.45666873333327	1968.5
4.4600020666666	1917.7
4.46333539999993	1903.94
4.46666873333326	1925.31614583334
4.4700020666666	1975.03
4.47333539999993	2052.42864583334
4.47666873333326	2156.89739583334
4.4800020666666	2289.29
4.48333539999993	2447.67
4.48666873333326	2613.05013020834
4.49000206666659	2742.77721354167
4.49333539999993	2789.12408854167
4.49666873333326	2741.34895833334
4.50000206666659	2637.33893229167
4.50333539999993	2530.14622395834
4.50666873333326	2450.03697916667
4.51000206666659	2393.97565104167
4.51333539999993	2351.49
4.51666873333326	2319.92239583334
4.52000206666659	2310.92395833334
4.52333539999992	2331.69
4.52666873333326	2375.08776041667
4.53000206666659	2421.74583333334
4.53333539999992	2449.42213541667
4.53666873333326	2446.69
4.54000206666659	2415.01
4.54333539999992	2369.06119791667
4.54666873333326	2323.15833333334
4.55000206666659	2288.35885416667
4.55333539999992	2265.40481770834
4.55666873333325	2253.15
4.56000206666659	2252.35794270834
4.56333539999992	2276.51848958334
4.56666873333325	2354.1
4.57000206666659	2535.99518229167
4.57333539999992	2908.07174479167
4.57666873333325	3585.71770833333
4.58000206666658	4588.09674479167
4.58333539999992	5730.58841145834
4.58666873333325	6609.88932291667
4.59000206666658	6865.92018229167
4.59333539999992	6435.04
4.59666873333325	5575.83
4.60000206666658	4645.76770833333
4.60333539999992	3878.09322916667
4.60666873333325	3334.66302083334
4.61000206666658	2975.03880208334
4.61333539999991	2734.12213541667
4.61666873333325	2564.24
4.62000206666658	2444.11979166667
4.62333539999991	2361.16888020834
4.62666873333325	2304.93567708334
4.63000206666658	2269.15572916667
4.63333539999991	2250.91
4.63666873333325	2248.61588541667
4.64000206666658	2255.13059895834
4.64333539999991	2264.28
4.64666873333324	2267.28528645834
4.65000206666658	2263.47
4.65333539999991	2253.69401041667
4.65666873333324	2247.7
4.66000206666658	2257.31
4.66333539999991	2296.91
4.66666873333324	2380.11184895834
4.67000206666658	2507.31236979167
4.67333539999991	2656.70963541667
4.67666873333324	2775.84869791667
4.68000206666657	2819.40651041667
4.68333539999991	2775.92799479167
4.68666873333324	2682.44
4.69000206666657	2577.46
4.69333539999991	2483.13
4.69666873333324	2400.12408854167
4.70000206666657	2328.29
4.7033353999999	2267.45729166667
4.70666873333324	2221.07
4.71000206666657	2191.09
4.7133353999999	2182.79
4.71666873333324	2204.92083333334
4.72000206666657	2274.36536458334
4.7233353999999	2404.30794270834
4.72666873333324	2580.75
4.73000206666657	2753.28411458334
4.7333353999999	2859.68
4.73666873333323	2866.60247395834
4.74000206666657	2792.73059895834
4.7433353999999	2687.32682291667
4.74666873333323	2596.13919270834
4.75000206666657	2533.53
4.7533353999999	2487.41
4.75666873333323	2439.63541666667
4.76000206666657	2382.61510416667
4.7633353999999	2321.96848958334
4.76666873333323	2269.78
4.77000206666656	2240.78723958334
4.7733353999999	2256.37408854167
4.77666873333323	2339.84
4.78000206666656	2504.90690104167
4.7833353999999	2740.06
4.78666873333323	3008.44440104167
4.79000206666656	3262.94
4.79333539999989	3452.55846354167
4.79666873333323	3520.84
4.80000206666656	3438.35130208334
4.80333539999989	3237.07643229167
4.80666873333323	3002.08033854167
4.81000206666656	2813.91
4.81333539999989	2698.74440104167
4.81666873333323	2638.47395833334
4.82000206666656	2600.83736979167
4.82333539999989	2566.69231770834
4.82666873333322	2542.69
4.83000206666656	2563.35690104167
4.83333539999989	2676.40169270834
4.83666873333322	2899.81458333334
4.84000206666656	3177.94
4.84333539999989	3392.68619791667
4.84666873333322	3437.64752604167
4.85000206666656	3294.80286458334
4.85333539999989	3039.77369791667
4.85666873333322	2778.19947916667
4.86000206666655	2580.51614583334
4.86333539999989	2462.00221354167
4.86666873333322	2403.84
4.87000206666655	2379.52434895834
4.87333539999989	2370.09348958334
4.87666873333322	2364.64
4.88000206666655	2354.75065104167
4.88333539999988	2338.37
4.88666873333322	2315.73020833334
4.89000206666655	2293.45052083334
4.89333539999988	2274.64192708334
4.89666873333322	2262.15143229167
4.90000206666655	2258.27
4.90333539999988	2260.95911458334
4.90666873333322	2265.16783854167
4.91000206666655	2260.09
4.91333539999988	2239.72
4.91666873333321	2206.06
4.92000206666655	2166.41927083334
4.92333539999988	2127.64153645834
4.92666873333321	2092.83059895834
4.93000206666655	2065.3
4.93333539999988	2049.25247395834
4.93666873333321	2048.49166666667
4.94000206666655	2065.47330729167
4.94333539999988	2100.27
4.94666873333321	2151.93
4.95000206666654	2216.44205729167
4.95333539999988	2282.82317708334
4.95666873333321	2336.41653645834
4.96000206666654	2363.71002604167
4.96333539999988	2361.94778645834
4.96666873333321	2339.63151041667
4.97000206666654	2309.71497395834
4.97333539999987	2280.21653645834
4.97666873333321	2256.05247395834
4.98000206666654	2236.07408854167
4.98333539999987	2222.52669270834
4.98666873333321	2218.23
4.99000206666654	2240.72291666667
4.99333539999987	2334.10442708334
4.99666873333321	2567.97643229167
5.00000206666654	3000.23450520834
5.00333539999987	3585.18059895833
5.00666873333321	4099.59036458334
5.01000206666654	4261.08580729167
5.01333539999987	3968.00169270834
5.0166687333332	3393.26002604167
5.02000206666654	2808.33606770834
5.02333539999987	2380.10846354167
5.0266687333332	2139.68684895834
5.03000206666654	2067.97799479167
5.03333539999987	2139.49270833334
5.0366687333332	2330.43
5.04000206666654	2629.71
5.04333539999987	3031.34
5.0466687333332	3507.44
5.05000206666653	3937.44
5.05333539999987	4141.01
5.0566687333332	4031.53098958333
5.06000206666653	3720.67408854167
5.06333539999987	3445.35598958334
5.0666687333332	3376.90872395834
5.07000206666653	3528.72
5.07333539999986	3782.14309895834
5.0766687333332	3958.95
5.08000206666653	3944.17
5.08333539999986	3760.21770833334
5.0866687333332	3518.74
5.09000206666653	3308.95807291667
5.09333539999986	3127.93450520834
5.0966687333332	2956.11067708334
5.10000206666653	2796.39713541667
5.10333539999986	2680.70052083334
5.10666873333319	2631.40091145834
5.11000206666653	2644.45221354167
5.11333539999986	2687.20325520834
5.11666873333319	2708.21354166667
5.12000206666663	2669.52
5.12333539999997	2572.41302083334
5.1266687333333	2453.46
5.13000206666663	2358.65364583334
5.13333539999997	2312.97252604167
5.1366687333333	2317.44
5.14000206666663	2356.73893229167
5.14333539999997	2412.41666666667
5.1466687333333	2468.94674479167
5.15000206666663	2514.73528645834
5.15333539999996	2543.55182291667
5.1566687333333	2554.59
5.16000206666663	2552.79
5.16333539999996	2542.41458333334
5.1666687333333	2525.51
5.17000206666663	2505.97591145834
5.17333539999996	2485.14
5.1766687333333	2465.82
5.18000206666663	2445.71276041667
5.18333539999996	2427.90169270834
5.18666873333329	2411.86549479167
5.19000206666663	2405.35
5.19333539999996	2407.24817708334
5.19666873333329	2411.66888020834
5.20000206666663	2404.48736979167
5.20333539999996	2379.24
5.20666873333329	2338.92
5.21000206666663	2294.97
5.21333539999996	2264.89309895834
5.21666873333329	2266.22
5.22000206666662	2308.29791666667
5.22333539999996	2386.20768229167
5.22666873333329	2476.07
5.23000206666662	2543.54986979167
5.23333539999996	2559.29544270834
5.23666873333329	2528.12044270834
5.24000206666662	2478.80768229167
5.24333539999996	2442.75
5.24666873333329	2421.95494791667
5.25000206666662	2402.77
5.25333539999995	2372.01
5.25666873333329	2329.95104166667
5.26000206666662	2287.26276041667
5.26333539999995	2257.25130208334
5.26666873333329	2246.61
5.27000206666662	2250.39856770834
5.27333539999995	2256.93229166667
5.27666873333329	2259.59153645834
5.28000206666662	2257.72
5.28333539999995	2257.70455729167
5.28666873333328	2263.90364583334
5.29000206666662	2275.40104166667
5.29333539999995	2284.55
5.29666873333328	2284.76197916667
5.30000206666661	2278.73
5.30333539999995	2279.49205729167
5.30666873333328	2300.38294270834
5.31000206666661	2340.36731770834
5.31333539999995	2383.00104166667
5.31666873333328	2408.92447916667
5.32000206666661	2414.17
5.32333539999995	2415.54
5.32666873333328	2436.91
5.33000206666661	2485.39
5.33333539999994	2540.59348958334
5.33666873333328	2566.50013020834
5.34000206666661	2544.06236979167
5.34333539999994	2479.42
5.34666873333328	2396.97
5.35000206666661	2320.12604166667
5.35333539999994	2264.99075520834
5.35666873333328	2234.24153645834
5.36000206666661	2221.43697916667
5.36333539999994	2216.13059895834
5.36666873333327	2216.17317708334
5.37000206666661	2216.95
5.37333539999994	2218.10911458334
5.37666873333327	2214.55
5.38000206666661	2205.91
5.38333539999994	2188.74830729167
5.38666873333327	2167.87005208334
5.39000206666661	2150.06
5.39333539999994	2139.88
5.39666873333327	2137.28
5.4000020666666	2138.16705729167
5.40333539999994	2156.74
5.40666873333327	2224.80651041667
5.4100020666666	2345.93763020834
5.41333539999994	2485.38424479167
5.41666873333327	2601.55247395834
5.4200020666666	2696.91
5.42333539999994	2794.89583333334
5.42666873333327	2902.29
5.4300020666666	3000.18919270834
5.43333539999993	3065.68645833334
5.43666873333327	3086.20690104167
5.4400020666666	3067.17
5.44333539999993	3021.35
5.44666873333327	2958.12
5.4500020666666	2885.78111979167
5.45333539999993	2818.27643229167
5.45666873333327	2765.44479166667
5.4600020666666	2733.77
5.46333539999993	2720.96666666667
5.46666873333326	2722.63
5.4700020666666	2729.86848958334
5.47333539999993	2731.56848958334
5.47666873333326	2722.55052083334
5.4800020666666	2707.54153645833
5.48333539999993	2696.22005208334
5.48666873333326	2696.03
5.49000206666659	2698.83
5.49333539999993	2692.56302083334
5.49666873333326	2667.88
5.50000206666659	2629.83
5.50333539999993	2589.92838541667
5.50666873333326	2560.71
5.51000206666659	2550.54270833334
5.51333539999992	2557.82
5.51666873333326	2578.03723958334
5.52000206666659	2600.96940104167
5.52333539999992	2619.3
5.52666873333326	2628.51158854167
5.53000206666659	2635.44
5.53333539999992	2648.90338541667
5.53666873333326	2665.45520833334
5.54000206666659	2670.82591145834
5.54333539999992	2655.67630208334
5.54666873333325	2622.16
5.55000206666659	2578.95143229167
5.55333539999992	2536.95872395834
5.55666873333325	2503.02
5.56000206666659	2483.42
5.56333539999992	2476.47
5.56666873333325	2481.59791666667
5.57000206666659	2494.44
5.57333539999992	2512.00651041667
5.57666873333325	2527.27057291667
5.58000206666658	2534.71653645834
5.58333539999992	2533.27526041667
5.58666873333325	2527.55325520833
5.59000206666658	2526.45651041667
5.59333539999992	2533.97747395834
5.59666873333325	2550.10755208334
5.60000206666658	2561.64361979167
5.60333539999992	2556.45
5.60666873333325	2530.69986979167
5.61000206666658	2496.40299479167
5.61333539999991	2468.36549479167
5.61666873333325	2457.83
5.62000206666658	2469.58450520834
5.62333539999991	2502.52083333334
5.62666873333325	2547.84
5.63000206666658	2587.43
5.63333539999991	2608.42044270833
5.63666873333325	2601.53072916667
5.64000206666658	2573.86
5.64333539999991	2530.87552083333
5.64666873333324	2486.46940104167
5.65000206666658	2449.99479166667
5.65333539999991	2426.42486979167
5.65666873333324	2413.20520833334
5.66000206666658	2405.89166666667
5.66333539999991	2402.63020833334
5.66666873333324	2400.86
5.67000206666658	2399.33580729167
5.67333539999991	2398.83
5.67666873333324	2405.30885416667
5.68000206666657	2421.90364583334
5.68333539999991	2446.81
5.68666873333324	2472.63645833334
5.69000206666657	2490.5
5.6933353999999	2494.75
5.69666873333324	2483.36
5.70000206666657	2463.29934895834
5.7033353999999	2442.09
5.70666873333324	2432.99
5.71000206666657	2465.20677083334
5.7133353999999	2615.73307291667
5.71666873333324	3028.27669270834
5.72000206666657	3872.53645833334
5.7233353999999	5196.60221354167
5.72666873333323	6789.77
5.73000206666657	8137.97
5.7333353999999	8650.51145833333
5.73666873333323	8054.96
5.74000206666657	6652.29
5.7433353999999	5070.30416666667
5.74666873333323	3824.66588541667
5.75000206666657	3042.57
5.7533353999999	2617.17630208334
5.75666873333323	2392.04440104167
5.76000206666656	2266.35065104167
5.7633353999999	2195.03697916667
5.76666873333323	2164.24088541667
5.77000206666656	2177.06041666667
5.7733353999999	2235.85130208334
5.77666873333323	2327.89895833334
5.78000206666656	2421.48919270834
5.7833353999999	2485.35299479167
5.78666873333323	2515.49010416667
5.79000206666656	2537.56666666667
5.79333539999989	2594.63411458334
5.79666873333323	2719.94309895834
5.80000206666656	2922.91276041667
5.80333539999989	3171.95
5.80666873333323	3380.15286458333
5.81000206666656	3444.48
5.81333539999989	3326.51341145834
5.81666873333323	3087.71002604167
5.82000206666656	2841.32
5.82333539999989	2659.40520833334
5.82666873333322	2554.79973958334
5.83000206666656	2507.39114583334
5.83333539999989	2496.61041666667
5.83666873333322	2514.92591145834
5.84000206666656	2565.95
5.84333539999989	2651.08151041667
5.84666873333322	2752.13580729167
5.85000206666656	2833.04986979167
5.85333539999989	2855.58151041667
5.85666873333322	2813.36940104167
5.86000206666655	2732.4
5.86333539999989	2650.13580729167
5.86666873333322	2586.22135416667
5.87000206666655	2537.49934895834
5.87333539999989	2498.84
5.87666873333322	2471.27
5.88000206666655	2458.26
5.88333539999988	2458.32
5.88666873333322	2460.86549479167
5.89000206666655	2456.48072916667
5.89333539999988	2438.89
5.89666873333322	2413.29973958334
5.90000206666655	2388.79036458334
5.90333539999988	2376.61731770834
5.90666873333321	2382.62
5.91000206666655	2409.81575520834
5.91333539999988	2454.66
5.91666873333321	2509.50559895834
5.92000206666655	2564.67
5.92333539999988	2607.22669270834
5.92666873333321	2626.65924479167
5.93000206666655	2612.94205729167
5.93333539999988	2567.51
5.93666873333321	2500.92
5.94000206666654	2428.95
5.94333539999988	2363.35104166667
5.94666873333321	2310.67356770834
5.95000206666654	2274.42
5.95333539999988	2258.05286458334
5.95666873333321	2267.60572916667
5.96000206666654	2311.89557291667
5.96333539999988	2406.24388020834
5.96666873333321	2555.3
5.97000206666654	2738.03
5.97333539999987	2898.75638020834
5.97666873333321	2969.79205729167
5.98000206666654	2923.70299479167
5.98333539999987	2786.05299479167
5.98666873333321	2620.18697916667
5.99000206666654	2478.44088541667
5.99333539999987	2382.32447916667
5.99666873333321	2327.12
6.00000206666654	2296.58
6.00333539999987	2279.89
6.0066687333332	2274.65
6.01000206666654	2280.66731770834
6.01333539999987	2298.28919270834
6.0166687333332	2322.20299479167
6.02000206666654	2345.34401041667
6.02333539999987	2358.4
6.0266687333332	2356.86302083334
6.03000206666654	2347.93
6.03333539999987	2344.53997395833
6.0366687333332	2363.82799479167
6.04000206666653	2413.14479166667
6.04333539999987	2488.29583333334
6.0466687333332	2569.85924479167
6.05000206666653	2634.81575520834
6.05333539999987	2666.11028645834
6.0566687333332	2658.26145833334
6.06000206666653	2618.55
6.06333539999987	2565.31783854167
6.0666687333332	2515.57916666667
6.07000206666653	2477.59361979167
6.07333539999986	2446.53763020834
6.0766687333332	2419.52981770834
6.08000206666653	2394.46419270834
6.08333539999986	2373.37278645834
6.08666873333319	2356.51028645834
6.09000206666653	2346.73059895834
6.09333539999986	2345.74739583334
6.09666873333319	2354.63072916667
6.10000206666653	2372.03
6.10333539999986	2396.06966145834
6.10666873333319	2421.59544270834
6.11000206666653	2442.15807291667
6.11333539999986	2451.19856770834
6.11666873333319	2451.18294270834
6.12000206666652	2454.58229166667
6.12333539999986	2486.25
6.12666873333319	2562.39596354167
6.13000206666652	2681.94
6.13333539999986	2813.50169270834
6.13666873333319	2914.62317708334
6.14000206666652	2945.09270833334
6.14333539999986	2892.58151041667
6.14666873333319	2772.45807291667
6.15000206666652	2623.52083333334
6.15333539999985	2479.97565104167
6.15666873333319	2365.78
6.16000206666652	2286.00455729167
6.16333539999985	2239.53
6.16666873333319	2221.98619791667
6.17000206666652	2226.15130208334
6.17333539999985	2246.96158854167
6.17666873333319	2272.84895833334
6.18000206666652	2295.31
6.18333539999985	2306.50403645834
6.18666873333318	2307.06341145834
6.19000206666652	2306.67
6.19333539999985	2311.61236979167
6.19666873333318	2326.07
6.20000206666652	2348.19
6.20333539999985	2376.18346354167
6.20666873333318	2408.67447916667
6.21000206666652	2439.3
6.21333539999985	2462.90846354167
6.21666873333318	2471.98059895834
6.22000206666651	2467.28255208334
6.22333539999985	2450.77486979167
6.22666873333318	2430.47
6.23000206666651	2415.48
6.23333539999985	2414.59
6.23666873333318	2431.24713541667
6.24000206666651	2458.30651041667
6.24333539999985	2484.30794270834
6.24666873333318	2496.22
6.25000206666651	2486.12981770834
6.25333539999984	2455.94752604167
6.25666873333318	2412.37239583334
6.26000206666651	2367.92994791667
6.26333539999984	2329.51
6.26666873333318	2302.96302083334
6.27000206666651	2288.23932291667
6.27333539999984	2283.65598958334
6.27666873333317	2286.05442708334
6.28000206666651	2292.60091145834
6.28333539999984	2300.71575520834
6.28666873333317	2313.51653645834
6.29000206666651	2335.75
6.29333539999984	2370.5
6.29666873333317	2414.46
6.3000020666665	2453.57200520834
6.30333539999984	2473.64
6.30666873333317	2462.11223958334
6.3100020666665	2421.84036458333
6.31333539999984	2363.91028645834
6.31666873333317	2304.84283854167
6.3200020666665	2257.82
6.32333539999984	2231.58294270834
6.32666873333317	2222.54
6.3300020666665	2222.96119791667
6.33333539999983	2226.81783854167
6.33666873333317	2233.97
6.3400020666665	2247.52825520834
6.34333539999983	2269.77291666667
6.34666873333317	2301.10572916667
6.3500020666665	2337.73138020834
6.35333539999983	2375.25
6.35666873333317	2409.00208333334
6.3600020666665	2431.80729166667
6.36333539999983	2438.85872395834
6.36666873333316	2425.41575520834
6.3700020666665	2392.95559895834
6.37333539999983	2348.07
6.37666873333316	2300.39322916667
6.3800020666665	2261.69
6.38333539999983	2238.60924479167
6.38666873333316	2231.89192708334
6.3900020666665	2238.03
6.39333539999983	2253.04
6.39666873333316	2273.06
6.40000206666649	2292.85520833334
6.40333539999983	2306.84127604167
6.40666873333316	2319.03880208334
6.41000206666649	2340.69778645834
6.41333539999983	2385.77330729167
6.41666873333316	2464.46106770834
6.42000206666649	2579.20611979167
6.42333539999983	2712.58450520834
6.42666873333316	2822.52591145834
6.43000206666649	2860.16
6.43333539999982	2803.87330729167
6.43666873333316	2671.92447916667
6.44000206666649	2509.16263020834
6.44333539999982	2360.96302083334
6.44666873333316	2257.53684895834
6.45000206666649	2206.3
6.45333539999982	2197.81
6.45666873333316	2215.66861979167
6.46000206666649	2245.47994791667
6.46333539999982	2270.56627604167
6.46666873333315	2274.12864583334
6.47000206666649	2246.17
6.47333539999982	2193.38
6.47666873333315	2137.19
6.48000206666648	2099.56
6.48333539999982	2089.68450520834
6.48666873333315	2104.52721354167
6.49000206666648	2134.29075520834
6.49333539999982	2168.09088541667
6.49666873333315	2196.33489583334
6.50000206666648	2211.68
6.50333539999982	2212.17018229167
6.50666873333315	2205.15403645834
6.51000206666648	2203.83658854167
6.51333539999981	2216.85
6.51666873333315	2240.57
6.52000206666648	2265.46744791667
6.52333539999981	2292.30338541667
6.52666873333315	2343.77
6.53000206666648	2481.42
6.53333539999981	2808.40950520834
6.53666873333315	3448.45
6.54000206666648	4476.73815104167
6.54333539999981	5844.10208333334
6.54666873333314	7351.13
6.55000206666648	8625.26
6.55333539999981	9257.95052083334
6.55666873333314	9008.21
6.56000206666648	7983.11419270834
6.56333539999981	6561.90377604167
6.56666873333314	5150.15
6.57000206666648	4020.06
6.57333539999981	3255.03619791667
6.57666873333314	2811.82
6.58000206666647	2581.38450520833
6.58333539999981	2464.54361979167
6.58666873333314	2402.45924479167
6.59000206666647	2368.69166666667
6.59333539999981	2354.53268229167
6.59666873333314	2354.85885416667
6.60000206666647	2365.58
6.60333539999981	2379.88528645834
6.60666873333314	2391.37135416667
6.61000206666647	2393.07942708334
6.6133353999998	2382.85
6.61666873333314	2359.75924479167
6.62000206666647	2328.58385416667
6.6233353999998	2294.18098958334
6.62666873333314	2263.68684895834
6.63000206666647	2238.87
6.6333353999998	2221.60651041667
6.63666873333314	2210.33
6.64000206666647	2206.78
6.6433353999998	2209.98346354167
6.64666873333313	2217.65807291667
6.65000206666647	2226.06028645834
6.6533353999998	2231.79466145834
6.65666873333313	2235.57825520834
6.66000206666647	2237.33
6.6633353999998	2237.38411458334
[truncated: 3,900 more rows]

## Sheet: 0.07-3
0.003329149881999	1097.85989583334
0.006662483215332	1097.99361979167
0.009995816548665	1097.82
0.013329149881999	1097.94
0.016662483215332	1098.18177083334
0.019995816548665	1098.36354166667
0.023329149881999	1098.8
0.026662483215332	1099.81315104167
0.029995816548665	1100.36666666667
0.033329149881999	1100.22799479167
0.036662483215332	1099.36315104167
0.039995816548665	1099.20416666667
0.043329149881999	1099.68736979167
0.046662483215332	1100.23893229167
0.049995816548665	1101.08
0.053329149881999	1101.63216145834
0.056662483215332	1102.46
0.059995816548665	1102.46
0.063329149881999	1102.11
0.066662483215332	1101.76458333334
0.069995816548665	1102.01627604167
0.073329149881999	1102.84
0.076662483215332	1103.75208333334
0.079995816548665	1104.34856770834
0.083329149881999	1104.28307291667
0.086662483215332	1103.98
0.089995816548665	1103.33502604167
0.093329149881999	1103.42526041667
0.096662483215332	1103.76653645834
0.099995816548665	1104.19
0.103329149881999	1104.03
0.106662483215332	1104.05442708334
0.109995816548665	1104.48268229167
0.113329149881999	1105.36106770834
0.116662483215332	1105.79
0.119995816548665	1105.69934895834
0.123329149881999	1105.64166666667
0.126662483215332	1105.45924479167
0.129995816548665	1105.66223958334
0.133329149881999	1105.34895833334
0.136662483215332	1105.12864583334
0.139995816548665	1105.17
0.143329149881999	1105.68893229167
0.146662483215332	1106.05690104167
0.149995816548665	1106.18
0.153329149881999	1106.14583333334
0.156662483215332	1105.84479166667
0.159995816548665	1105.70182291667
0.163329149881999	1105.66
0.166662483215332	1106.51
0.169995816548665	1107.01
0.173329149881999	1107.56158854167
0.176662483215332	1107.79322916667
0.179995816548665	1107.76145833334
0.183329149881999	1107.65208333334
0.186662483215332	1107.44
0.189995816548665	1108.17591145834
0.193329149881999	1108.54466145834
0.196662483215332	1109.06575520834
0.199995816548665	1108.66692708334
0.203329149881999	1108.69518229167
0.206662483215332	1108.92
0.209995816548665	1109.27252604167
0.213329149881999	1109.19856770834
0.216662483215332	1109.02877604167
0.219995816548665	1109.16080729167
0.223329149881999	1109.56106770834
0.226662483215332	1109.80143229167
0.229995816548665	1109.94010416667
0.233329149881999	1109.87
0.236662483215332	1110.18111979167
0.239995816548665	1110.74
0.243329149881999	1111.30598958334
0.246662483215332	1111.39661458334
0.249995816548665	1111.79
0.253329149881999	1112.41
0.256662483215332	1113.04479166667
0.259995816548665	1113.05208333334
0.263329149881999	1113.14505208334
0.266662483215332	1113.32
0.269995816548665	1113.65325520834
0.273329149881999	1113.64
0.276662483215332	1113.62643229167
0.279995816548665	1113.5
0.283329149881999	1113.64700520834
0.286662483215332	1114.12
0.289995816548665	1114.64
0.293329149881999	1114.87591145834
0.296662483215332	1115.05494791667
0.299995816548666	1115.61
0.303329149881999	1116.61
0.306662483215332	1117.22604166667
0.309995816548666	1117.24
0.313329149881999	1116.97161458334
0.316662483215332	1117.18932291667
0.319995816548666	1117.86536458334
0.323329149881999	1118.15442708334
0.326662483215332	1118.12278645834
0.329995816548666	1117.83
0.333329149881999	1118.49361979167
0.336662483215332	1119.15
0.339995816548666	1119.94
0.343329149881999	1120.19817708334
0.346662483215332	1120.58528645834
0.349995816548666	1121.26927083334
0.353329149881999	1121.52955729167
0.356662483215333	1121.72213541667
0.359995816548666	1121.66419270834
0.363329149881999	1121.97591145834
0.366662483215333	1122.38268229167
0.369995816548666	1122.65416666667
0.373329149881999	1122.88723958334
0.376662483215333	1123.54348958334
0.379995816548666	1124.08
0.383329149881999	1124.54
0.386662483215333	1124.43
0.389995816548666	1124.79466145834
0.393329149881999	1125.37005208334
0.396662483215333	1126.11
0.399995816548666	1126.62135416667
0.403329	1126.99
0.406662483215333	1127.20794270834
0.409995816548666	1127.35989583334
0.413329	1127.92877604167
0.416662483215333	1128.51901041667
0.419995816548666	1128.97
0.423329	1129.33932291667
0.426662483215333	1129.38033854167
0.429995816548666	1129.53216145834
0.433329	1129.17565104167
0.436662483215333	1129.59
0.439995816548666	1130.21393229167
0.443329	1131.07330729167
0.446662483215333	1131.59
0.449995816548667	1132.21145833334
0.453329	1132.58111979167
0.456662483215333	1132.81809895834
0.459995816548667	1132.98489583334
0.463329	1132.97
0.466662483215333	1133.22903645834
0.469995816548667	1133.37825520834
0.473329	1134.09622395834
0.476662483215333	1134.57981770834
0.479995816548667	1134.52
0.483329	1134.54700520834
0.486662483215333	1134.37721354167
0.489995816548667	1134.47
0.493329	1134.53333333334
0.496662483215333	1134.68841145834
0.499995816548667	1135.27252604167
0.503329	1135.61
0.506662483215334	1136.15768229167
0.509995816548667	1136.77330729167
0.513329	1137.37994791667
0.516662483215333	1138.33
0.519995816548667	1138.94518229167
0.523329	1139.21940104167
0.526662483215333	1139.16223958334
0.529995816548667	1139.32
0.533329	1139.63
0.536662483215333	1139.61783854167
0.539995816548667	1139.42825520834
0.543329	1139.71731770834
0.546662483215333	1139.98229166667
0.549995816548666	1139.90065104167
0.553329	1139.99596354167
0.556662483215333	1140.68411458334
0.559995816548666	1141.86236979167
0.563329	1142.66276041667
0.566662483215333	1142.81901041667
0.569995816548666	1143.04986979167
0.573329149881999	1143.04791666667
0.576662483215333	1142.89
0.579995816548666	1142.31510416667
0.583329149881999	1142.42278645834
0.586662483215333	1143.08
0.589995816548666	1144.42434895834
0.593329149881999	1144.84440104167
0.596662483215333	1144.75442708334
0.599995816548666	1144.50169270834
0.603329149881999	1144.87
0.606662483215333	1145.68528645834
0.609995816548666	1146.02942708334
0.613329149881999	1146.37200520834
0.616662483215332	1146.78
0.619995816548666	1147.08880208334
0.623329149881999	1146.82135416667
0.626662483215332	1146.30690104167
0.629995816548666	1146.52
0.633329149881999	1147.12552083334
0.636662483215332	1147.91
0.639995816548665	1148.21979166667
0.643329149881999	1148.08033854167
0.646662483215332	1148.05091145834
0.649995816548665	1148.37
0.653329149881999	1149.10598958334
0.656662483215332	1149.45104166667
0.659995816548665	1149.14
0.663329149881999	1149.45572916667
0.666662483215332	1149.50364583334
0.669995816548665	1150.11197916667
0.673329149881999	1150.27395833334
0.676662483215332	1150.99713541667
0.679995816548665	1151.29778645834
0.683329149881998	1151.04635416667
0.686662483215332	1150.59010416667
0.689995816548665	1150.55
0.693329149881998	1151.03919270834
0.696662483215332	1151.54778645834
0.699995816548665	1151.69895833334
0.703329149881998	1151.58294270834
0.706662483215331	1151.83
0.709995816548665	1151.96197916667
0.713329149881998	1152.62838541667
0.716662483215331	1153.04270833334
0.719995816548665	1153.54
0.723329149881998	1153.89856770834
0.726662483215331	1154.1
0.729995816548665	1154.56223958334
0.733329149881998	1155.14
0.736662483215331	1155.44869791667
0.739995816548664	1155.56184895834
0.743329149881998	1155.46
0.746662483215331	1156.12
0.749995816548664	1157.07
0.753329149881998	1157.62291666667
0.756662483215331	1157.69
0.759995816548664	1157.32
0.763329149881998	1157.36380208334
0.766662483215331	1157.82317708334
0.769995816548664	1158.41653645834
0.773329149881997	1158.81354166667
0.776662483215331	1159.09908854167
0.779995816548664	1159.56
0.783329149881997	1160.39127604167
0.786662483215331	1161.11276041667
0.789995816548664	1161.38333333334
0.793329149881997	1161.69
0.796662483215331	1162.06458333334
0.799995816548664	1162.71
0.803329149881997	1162.6
0.80666248321533	1162.95768229167
0.809995816548664	1163.37096354167
0.813329149881997	1164.12135416667
0.81666248321533	1164.37552083334
0.819995816548664	1164.59973958334
0.823329149881997	1164.9
0.82666248321533	1164.86
0.829995816548663	1164.92161458334
0.833329149881997	1164.89947916667
0.83666248321533	1164.96
0.839995816548663	1164.81979166667
0.843329149881997	1164.34283854167
0.84666248321533	1164.09
0.849995816548663	1163.85364583334
0.853329149881997	1164.05481770834
0.85666248321533	1164.30377604167
0.859995816548663	1164.48919270834
0.863329149881997	1164.65950520834
0.86666248321533	1164.46223958334
0.869995816548663	1164.50364583334
0.873329149881996	1164.48619791667
0.87666248321533	1164.71393229167
0.879995816548663	1165.06
0.883329149881996	1165.28072916667
0.88666248321533	1165.55455729167
0.889995816548663	1165.72669270834
0.893329149881996	1166.21
0.89666248321533	1166.38385416667
0.899995816548663	1166.5
0.903329149881996	1166.42903645834
0.90666248321533	1166.64947916667
0.909995816548663	1167.23841145834
0.913329149881996	1167.93268229167
0.916662483215329	1168.76458333334
0.919995816548663	1169.36276041667
0.923329149881996	1169.35403645834
0.926662483215329	1169.04309895834
0.929995816548663	1168.73229166667
0.933329149881996	1168.85755208334
0.936662483215329	1169.00182291667
0.939995816548662	1169.28
0.943329149881996	1169.39947916667
0.946662483215329	1169.59427083334
0.949995816548662	1170.07330729167
0.953329149881996	1171.09518229167
0.956662483215329	1171.9
0.959995816548662	1172.26471354167
0.963329149881996	1172.27
0.966662483215329	1172.49
0.969995816548662	1172.67
0.973329149881995	1172.82708333334
0.976662483215329	1172.98333333334
0.979995816548662	1173.21
0.983329149881995	1173.26
0.986662483215329	1173.88
0.989995816548662	1174.39
0.993329149881995	1174.81588541667
0.996662483215328	1174.91510416667
0.999995816548662	1174.84830729167
1.00333	1175.06
1.00666248321533	1174.92526041667
1.00999581654866	1175.12669270834
1.01333	1175.31263020834
1.01666248321533	1175.6
1.01999581654866	1175.92213541667
1.02333	1176.39322916667
1.02666248321533	1177.10143229167
1.02999581654866	1177.28997395834
1.03333	1177.36614583334
1.03666248321533	1176.9
1.03999581654866	1176.89778645834
1.04333	1177.10833333334
1.04666248321533	1177.58307291667
1.04999581654866	1178
1.05333	1178.19
1.05666248321533	1178.25
1.05999581654867	1177.99388020834
1.06333	1177.82
1.06666248321533	1177.85768229167
1.06999581654867	1178.26067708334
1.07333	1178.71666666667
1.07666248321533	1179.13111979167
1.07999581654867	1179.63
1.08333	1179.47
1.08666248321533	1178.91
1.08999581654867	1178.53450520834
1.09333	1178.27
1.09666248321533	1178.90208333334
1.09999581654867	1179.01041666667
1.10333	1179.62356770834
1.10666248321533	1180.10247395834
1.10999581654867	1180.62200520834
1.11333	1181.37
1.11666248321533	1181.65
1.11999581654867	1181.72278645834
1.12333	1181.21
1.12666248321533	1180.87864583334
1.12999581654867	1180.73541666667
1.13333	1181.22526041667
1.13666248321533	1181.77942708334
1.13999581654867	1182.14
1.14333	1182.23645833334
1.14666248321533	1181.95
1.14999581654867	1181.66692708334
1.15333	1181.25
1.15666248321533	1181.27
1.15999581654867	1181.66
1.16333	1181.85
1.16666248321533	1181.72994791667
1.16999581654867	1181.55325520834
1.17333	1182.17
1.17666248321533	1182.91666666667
1.17999581654867	1183.12955729167
1.18333	1183.08151041667
1.18666248321533	1183.26588541667
1.18999581654867	1183.86002604167
1.19333	1183.86197916667
1.19666248321534	1183.73684895834
1.19999581654867	1183.93
1.20333	1184.10572916667
1.20666248321534	1183.84427083334
1.20999581654867	1183.68385416667
1.21333	1184.21
1.21666248321534	1184.79
1.21999581654867	1184.96
1.22333	1184.97408854167
1.22666248321534	1185.42877604167
1.22999581654867	1185.93
1.23333	1186.26145833334
1.23666248321534	1186.45
1.23999581654867	1186.52994791667
1.24333	1186.49
1.24666248321534	1186.39
1.24999581654867	1186.06302083334
1.25333	1186.09518229167
1.25666248321534	1185.97278645834
1.25999581654867	1186.5
1.26333	1186.90013020834
1.26666248321534	1187.62916666667
1.26999581654867	1188.26419270834
1.27333	1188.46966145834
1.27666248321534	1188.58072916667
1.27999581654867	1188.33997395834
1.28333	1188.35651041667
1.28666248321534	1187.87708333334
1.28999581654867	1187.46
1.29333	1186.83
1.29666248321534	1186.61236979167
1.29999581654867	1186.13111979167
1.30333	1185.71
1.30666248321534	1185.23932291667
1.30999581654867	1184.79
1.31333	1184.78
1.31666248321534	1184.75494791667
1.31999581654867	1184.89
1.32333	1184.64869791667
1.32666248321534	1184.59466145834
1.32999581654867	1184.21940104167
1.33333	1184.11276041667
1.33666248321534	1183.86276041667
1.33999581654867	1183.97005208334
1.34333	1184.11119791667
1.34666248321534	1184.44674479167
1.34999581654867	1184.89739583334
1.35332914988201	1185.08528645834
1.35666248321534	1185.06119791667
1.35999581654867	1185.28723958334
1.36332914988201	1185.81783854167
1.36666248321534	1186.38
1.36999581654867	1186.62669270834
1.37332914988201	1186.48736979167
1.37666248321534	1186.43802083334
1.37999581654867	1186.54153645834
1.38332914988201	1186.69466145834
1.38666248321534	1187.15
1.38999581654867	1187.37096354167
1.39332914988201	1187.85416666667
1.39666248321534	1188.02
1.39999581654867	1188.30026041667
1.40332914988201	1188.32486979167
1.40666248321534	1188.57317708334
1.40999581654867	1189.21
1.41332914988201	1190.09
1.41666248321534	1190.47
1.41999581654867	1190.09986979167
1.42332914988201	1189.99
1.42666248321534	1189.94505208334
1.42999581654867	1189.84986979167
1.43332914988201	1189.54088541667
1.43666248321534	1189.85455729167
1.43999581654867	1190.49
1.44332914988201	1190.94
1.44666248321534	1191.22395833334
1.44999581654867	1191.80260416667
1.45332914988201	1192.56158854167
1.45666248321534	1193.03072916667
1.45999581654867	1193.06
1.46332914988201	1192.74
1.46666248321534	1192.33854166667
1.46999581654867	1192.49908854167
1.47332914988201	1193.19583333334
1.47666248321534	1193.72643229167
1.47999581654867	1193.88424479167
1.48332914988201	1193.76588541667
1.48666248321534	1194.04127604167
1.48999581654868	1194.46
1.49332914988201	1194.71
1.49666248321534	1194.60494791667
1.49999581654868	1194.25169270834
1.50332914988201	1193.8
1.50666248321534	1193.58567708334
1.50999581654868	1193.61106770834
1.51332914988201	1193.78463541667
1.51666248321534	1193.97096354167
1.51999581654868	1194.33
1.52332914988201	1194.65
1.52666248321534	1195.02278645834
1.52999581654868	1195.03
1.53332914988201	1194.93893229167
1.53666248321534	1195.3
1.53999581654868	1195.80299479167
1.54332914988201	1196.45
1.54666248321534	1196.70716145834
1.54999581654868	1197.14947916667
1.55332914988201	1197.08
1.55666248321534	1196.95572916667
1.55999581654868	1196.52
1.56332914988201	1196.99427083334
1.56666248321534	1197.40013020834
1.56999581654868	1197.38385416667
1.57332914988201	1197.54361979167
1.57666248321534	1197.34127604167
1.57999581654868	1197.70716145834
1.58332914988201	1197.60325520834
1.58666248321534	1197.82174479167
1.58999581654868	1197.81041666667
1.59332914988201	1198.21
1.59666248321534	1199.01354166667
1.59999581654868	1200.05
1.60332914988201	1200.34778645834
1.60666248321534	1199.82
1.60999581654868	1199.33372395834
1.61332914988201	1199.55533854167
1.61666248321534	1200.27317708334
1.61999581654868	1200.15
1.62332914988201	1199.59322916667
1.62666248321534	1199
1.62999581654868	1198.88736979167
1.63332914988201	1199.15833333334
1.63666248321534	1199.66888020834
1.63999581654868	1200.59
1.64332914988201	1201.20364583334
1.64666248321535	1201.39205729167
1.64999581654868	1201.6
1.65332914988201	1201.28841145834
1.65666248321535	1201.24
1.65999581654868	1200.86
1.66332914988201	1200.84127604167
1.66666248321535	1200.84
1.66999581654868	1200.73854166667
1.67332914988201	1200.78776041667
1.67666248321535	1201.49505208334
1.67999581654868	1202.99127604167
1.68332914988201	1204.14440104167
1.68666248321535	1204.80755208334
1.68999581654868	1204.67591145834
1.69332914988201	1204.85
1.69666248321535	1205.2
1.69999581654868	1206.18
1.70332914988201	1206.98
1.70666248321535	1207.82565104167
1.70999581654867	1208.25091145834
1.71333	1208.97044270834
1.71666248321533	1209.55377604167
1.71999581654867	1210.31
1.72333	1211.19518229167
1.72666248321533	1212.04231770834
1.72999581654867	1212.58111979167
1.73333	1212.65169270834
1.73666248321533	1212.57708333334
1.73999581654867	1213.08294270834
1.74333	1214.22760416667
1.74666248321534	1214.84166666667
1.74999581654867	1215.36549479167
1.75333	1215.52
1.75666248321534	1215.73033854167
1.75999581654867	1215.54
1.76333	1216
1.76666248321534	1217.08528645834
1.76999581654867	1217.83958333334
1.77333	1217.73450520834
1.77666248321534	1217.37
1.77999581654867	1217.49
1.78333	1217.99440104167
1.78666248321534	1218.41
1.78999581654867	1218.42044270834
1.79333	1218.53854166667
1.79666248321534	1219.12161458334
1.79999581654867	1220.17552083334
1.80333	1221.06197916667
1.80666248321534	1221.69010416667
1.80999581654867	1222.78658854167
1.81333	1224.51315104167
1.81666248321534	1227.14
1.81999581654867	1230.77096354167
1.82333	1235.39
1.82666248321534	1240.72161458334
1.82999581654867	1247.06145833334
1.83333	1253.95091145834
1.83666248321534	1260.73997395834
1.83999581654867	1266.99283854167
1.84333	1272.74
1.84666248321534	1278.85690104167
1.84999581654867	1284.82
1.85333	1290.57994791667
1.85666248321534	1295.60638020834
1.85999581654867	1300.18645833334
1.86333	1304.95182291667
1.86666248321534	1310.85924479167
1.86999581654867	1319.69908854167
1.87333	1335.60677083334
1.87666248321534	1367.89
1.87999581654867	1424.07916666667
1.88332914988201	1495.61
1.88666248321534	1560.89
1.88999581654867	1602.29
1.89332914988201	1621.46080729167
1.89666248321534	1626.38
1.89999581654867	1622.47
1.90332914988201	1615.52
1.90666248321534	1615.42
1.90999581654867	1634.93854166667
1.91332914988201	1679.55911458334
1.91666248321534	1745.54518229167
1.91999581654867	1819.96
1.92332914988201	1899.77
1.92666248321534	2010.57
1.92999581654867	2252.79
1.93332914988201	3204.17291666667
1.93666248321534	5519.18
1.93999581654867	8334.01861979167
1.94332914988201	10530.5618489584
1.94666248321534	11392.051171875
1.94999581654867	11741.7
1.95332914988201	12169.7
1.95666248321534	12790.728515625
1.95999581654867	13568.554296875
1.96332914988201	14266.5634114584
1.96666248321534	14644.1
1.96999581654867	14633.7752604167
1.97332914988201	14407.8432291667
1.97666248321534	14158.6419270834
1.97999581654867	13981.022265625
1.98332914988201	13915.6115885417
1.98666248321534	13922.9
1.98999581654867	13936.3658854167
1.99332914988201	13923.7147135417
1.99666248321534	13910.2786458334
1.99999581654867	13907.5
2.00332914988201	13894.4
2.00666248321534	13840.5
2.00999581654867	13739.3505208334
2.01332914988201	13622.8069010417
2.01666248321534	13518.0372395834
2.01999581654867	13595.0950520834
2.02332914988201	14602.2174479167
2.02666248321534	18390.526171875
2.02999581654867	27764.0799479167
2.03332914988201	45925.5423177084
2.03666248321534	75337.8494791667
2.03999581654868	117047
2.04332914988201	171331.200390625
2.04666248321534	240249.863020834
2.04999581654868	333882.342447917
2.05332914988201	477019.033463542
2.05666248321534	651047.262369792
2.05999581654868	789366.12109375
2.06332914988201	855919.620572917
2.06666248321534	862937.293489584
2.06999581654868	862933.746614583
2.07332914988201	862933.746614583
2.07666248321534	862933.746614583
2.07999581654868	862933.746614583
2.08332914988201	862933.746614583
2.08666248321534	862933.746614583
2.08999581654868	862933.746614583
2.09332914988201	862933.746614583
2.09666248321534	862933.746614583
2.09999581654868	862933.746614583
2.10332914988201	862933.746614583
2.10666248321534	862933.746614583
2.10999581654868	862933.746614583
2.11332914988201	862933.746614583
2.11666248321534	862933.746614583
2.11999581654868	862933.746614583
2.12332914988201	862933.746614583
2.12666248321534	862933.746614583
2.12999581654868	862933.746614583
2.13332914988201	862933.746614583
2.13666248321534	862933.746614583
2.13999581654868	862933.746614583
2.14332914988201	862933.746614583
2.14666248321534	862933.746614583
2.14999581654868	860252.786979167
2.15332914988201	784914.844401042
2.15666248321534	557833.262630209
2.15999581654868	291570.356640625
2.16332914988201	95845.3186197917
2.16666248321534	50735.5165364583
2.16999581654868	46223.9630208333
2.17332914988201	42587.0694010417
2.17666248321534	39586.2
2.17999581654868	38391.3158854167
2.18332914988201	39323.2755208333
2.18666248321535	41143.7
2.18999581654868	42326.965234375
2.19332914988201	42401.0272135417
2.19666248321535	42022.755859375
2.19999581654868	41845.821484375
2.20332914988201	41953.0611979167
2.20666248321535	41902.655078125
2.20999581654868	41362.4044270834
2.21332914988201	40280.489453125
2.21666248321535	38930.6428385417
2.21999581654868	37537.2858072917
2.22332914988201	36215.3772135417
2.22666248321535	35008.6455729167
2.22999581654868	33885.9989583334
2.23332914988201	32845.319140625
2.23666248321535	31856.8
2.23999581654868	31018.4220052084
2.24332914988201	30534.1217447917
2.24666248321535	30555.8569010417
2.24999581654868	30855.1899739584
2.25332914988201	30949.7
2.25666248321535	30544.370703125
2.25999581654868	29894.766015625
2.26332914988201	29430.397265625
2.26666248321535	29173.7768229167
2.26999581654868	28635.6
2.27332914988201	27525.0309895834
2.27666248321535	26100.2
2.27999581654868	24844.0837239584
2.28332914988201	23898.002734375
2.28666248321535	23092.4690104167
2.28999581654868	22298.4
2.29332914988201	21539.4782552084
2.29666248321535	20830.3
2.29999581654868	20107.8670572917
2.30332914988201	19319.6
2.30666248321535	18504.4747395834
2.30999581654868	17732.5
2.31332914988201	17045.9466145834
2.31666248321535	16418.6342447917
2.31999581654868	15835.7
2.32332914988201	15283.9571614584
2.32666248321535	14783.2
2.32999581654868	14332.1286458334
2.33332914988202	13938.0694010417
2.33666248321535	13564.5352864584
2.33999581654868	13207.4688802084
2.34332914988202	12862.769140625
2.34666248321535	12546
2.34999581654868	12255
2.35332914988202	11973.4153645834
2.35666248321535	11690.551171875
2.35999581654868	11401.5020833334
2.36332914988202	11116.8377604167
2.36666248321535	10847.4809895834
2.36999581654868	10599.0440104167
2.37332914988202	10364.649609375
2.37666248321535	10129.7231770834
2.37999581654868	9897.18893229167
2.38332914988202	9666.45611979167
2.38666248321535	9437.91302083334
2.38999581654868	9211.17213541667
2.39332914988202	8998.20364583334
2.39666248321535	8809.83177083333
2.39999581654868	8654.26901041667
2.40332914988202	8523.86276041667
2.40666248321535	8419.64557291667
2.40999581654868	8344.16
2.41332914988202	8305.34622395834
2.41666248321535	8366.86536458334
2.41999581654868	8665.08
2.42332914988202	9230.18
2.42666248321535	9844.90143229167
2.42999581654868	10167.1
2.43332914988202	10018.4200520834
2.43666248321535	9451.36627604167
2.43999581654868	8669.2
2.44332914988202	7904.69635416667
2.44666248321535	7338.76731770834
2.44999581654868	7000.79231770834
2.45332914988202	6800.25
2.45666248321535	6646.4
2.45999581654868	6508.16
2.46332914988202	6381.58658854167
2.46666248321535	6274.19010416667
2.46999581654868	6182.90221354167
2.47332914988202	6100.15
2.47666248321535	6020.68190104167
2.47999581654869	5938.23411458334
2.48332914988202	5842.88841145834
2.48666248321535	5738.91
2.48999581654869	5642.63424479167
2.49332914988202	5573.47565104167
2.49666248321535	5538.92369791667
2.49999581654869	5530.88763020834
2.50332914988202	5547.63
2.50666248321535	5574.66588541667
2.50999581654869	5585.91315104167
2.51332914988202	5545.00143229167
2.51666248321535	5444.46
2.51999581654869	5312.28606770834
2.52332914988202	5194.89270833334
2.52666248321535	5117.37083333334
2.52999581654869	5093.83229166667
2.53332914988202	5128.5
2.53666248321535	5207.30260416667
2.53999581654869	5299.76
2.54332914988202	5377.53997395834
2.54666248321535	5467.27942708334
2.54999581654869	5749.05
2.55332914988202	6649.25989583334
2.55666248321535	8630.60013020833
2.55999581654869	11503.1243489584
2.56332914988202	14129.944140625
2.56666248321535	15196.8408854167
2.56999581654869	14440.4229166667
2.57332914988202	12721.0123697917
2.57666248321535	11054.7822916667
2.57999581654869	9843.62
2.58332914988202	9026.41901041667
2.58666248321535	8464.81653645833
2.58999581654869	8052.37513020833
2.59332914988202	7688.06
2.59666248321535	7311.97
2.59999581654869	6937.63971354167
2.60332914988202	6611.80716145834
2.60666248321536	6353.11
2.60999581654869	6139.39
2.61332914988202	5946.38255208334
2.61666248321535	5775.36119791667
2.61999581654869	5650.64049479167
2.62332914988202	5626.23489583334
2.62666248321536	5721.34
2.62999581654869	5884.45
2.63332914988202	6018.46
2.63666248321536	6075.03216145834
2.63999581654869	6050.81106770834
2.64332914988202	5920.30533854167
2.64666248321536	5608.63
2.64999581654869	5089.64908854167
2.65332914988202	4471.32
2.65666248321536	3925.28
2.65999581654869	3567.25559895834
2.66332914988202	3381
2.66666248321536	3286.95
2.66999581654869	3221.12526041667
2.67332914988202	3168.93
2.67666248321536	3147.01028645834
2.67999581654869	3168.50442708334
2.68332914988202	3233.10989583333
2.68666248321536	3333.91
2.68999581654869	3450.57994791667
2.69332914988202	3521.21119791667
2.69666248321536	3483.46432291667
2.69999581654869	3335.12
2.70332914988202	3159.91
2.70666248321536	3048.55
2.70999581654869	3031.41354166667
2.71332914988202	3068.09
2.71666248321536	3096.27213541667
2.71999581654869	3074.51627604167
2.72332914988202	3000.74
2.72666248321536	2897.71341145834
2.72999581654869	2791.01
2.73332914988202	2697.90572916667
2.73666248321536	2625.01
2.73999581654869	2572.09700520834
2.74332914988202	2535.57877604167
2.74666248321536	2508.78
2.74999581654869	2486.40690104167
2.75332914988203	2469.51848958333
2.75666248321536	2464.97
2.75999581654869	2484.77565104167
2.76332914988203	2532.48229166667
2.76666248321536	2598.24934895834
2.76999581654869	2655.16
2.77332914988203	2693.12903645834
2.77666248321536	2731.28
2.77999581654869	2799.61588541667
2.78332914988203	2892.64739583334
2.78666248321536	2965.27
2.78999581654869	2970.28776041667
2.79332914988203	2889.91
2.79666248321536	2744.81432291667
2.79999581654869	2579.43151041667
2.80332914988203	2438.47330729167
2.80666248321536	2357.16497395833
2.80999581654869	2359.52669270834
2.81332914988203	2465.53190104167
2.81666248321536	2666.95
2.81999581654869	2896.68645833334
2.82332914988203	3059.34
2.82666248321536	3087.79244791667
2.82999581654869	2987.82
2.83332914988203	2815.97278645834
2.83666248321536	2640.18841145834
2.83999581654869	2506.61
2.84332914988203	2434.13424479167
2.84666248321536	2422.47
2.84999581654869	2463.83138020834
2.85332914988203	2534.11809895834
2.85666248321536	2592.42
2.85999581654869	2602.35598958333
2.86332914988203	2557.23958333334
2.86666248321536	2482.44
2.86999581654869	2409.28932291667
2.87332914988203	2357.01
2.87666248321536	2328.63059895834
2.87999581654869	2319.03
2.88332914988203	2319.46002604167
2.88666248321536	2327.53033854167
2.88999581654869	2352.37
2.89332914988203	2394.67526041667
2.89666248321536	2437.31276041667
2.89999581654869	2471.71
2.90332914988203	2507.96
2.90666248321536	2554.88138020834
2.9099958165487	2584.35
2.91332914988203	2560.10130208334
2.91666248321536	2476.96
2.9199958165487	2366.43
2.92332914988203	2265.15
2.92666248321536	2190.41
2.9299958165487	2140.90572916667
2.93332914988203	2114.15
2.93666248321536	2121.69010416667
2.9399958165487	2196.71
2.94332914988203	2376.67
2.94666248321536	2646.95638020834
2.9499958165487	2911.91653645834
2.95332914988203	3057.18372395834
2.95666248321536	3043.02708333334
2.9599958165487	2942.98
2.96332914988203	2893.4
2.96666248321536	3005.96705729167
2.9699958165487	3283.29
2.97332914988203	3580.96119791667
2.97666248321536	3720.28229166667
2.9799958165487	3639.94440104167
2.98332914988203	3432.91536458333
2.98666248321536	3222.72122395834
2.9899958165487	3060.33489583334
2.99332914988203	2935.66861979167
2.99666248321536	2839.74
2.9999958165487	2776.4
3.00332914988203	2735.59934895834
3.00666248321536	2689.83
3.0099958165487	2614.91197916667
3.01332914988203	2521.05442708334
3.01666248321536	2438.00729166667
3.0199958165487	2394.32981770834
3.02332914988203	2408.91302083334
3.02666248321536	2527.20169270834
3.0299958165487	2889.62239583334
3.03332914988203	3711.85
3.03666248321536	5066.65182291667
3.0399958165487	6667.99
3.04332914988203	7951.12
3.04666248321536	8479.69
3.0499958165487	8220.00182291667
3.05332914988203	7481.92903645834
3.05666248321537	6625.77
3.0599958165487	5880.51861979167
3.06332914988203	5317.59
3.06666248321537	4927.52
3.0699958165487	4690.24986979167
3.07332914988203	4585.66
3.07666248321537	4571.08
3.0799958165487	4574.65286458334
3.08332914988203	4529.74205729167
3.08666248321537	4406.79049479167
3.0899958165487	4226.75026041667
3.09332914988203	4027.00872395834
3.09666248321537	3841.27044270834
3.0999958165487	3680.52903645834
3.10332914988203	3546.47252604167
3.10666248321537	3433.70572916667
3.1099958165487	3344.70716145834
3.11332914988203	3276.49361979167
3.11666248321537	3222.96458333334
3.1199958165487	3168.02643229167
3.12332914988203	3096.26536458334
3.12666248321537	3008.38
3.1299958165487	2910.27552083334
3.13332914988203	2812.11536458334
3.13666248321537	2718.03098958334
3.1399958165487	2636.39153645833
3.14332914988203	2573.08567708334
3.14666248321537	2528.73
3.1499958165487	2497.89
3.15332914988203	2475.32526041667
3.15666248321537	2458.44244791667
3.1599958165487	2441.26302083334
3.16332914988203	2417.68776041667
3.16666248321537	2382.93
3.1699958165487	2339.15481770833
3.17332914988203	2293.09
3.17666248321537	2253.19036458334
3.1799958165487	2224.68619791667
3.18332914988203	2208.31888020834
3.18666248321537	2199.40677083334
3.1899958165487	2200.40208333334
3.19332914988203	2222.75572916667
3.19666248321537	2291.20520833334
3.1999958165487	2425.58
3.20332914988204	2607.85
3.20666248321537	2761.39596354167
3.2099958165487	2802.98
3.21332914988204	2720.80052083334
3.21666248321537	2615.14127604167
3.2199958165487	2727.6
3.22332914988204	3578.61393229167
3.22666248321537	6040.06458333334
3.2299958165487	11039.041015625
3.23332914988204	18497.220703125
3.23666248321537	26421.132421875
3.2399958165487	31732.8360677084
3.24332914988204	32504.1466145834
3.24666248321537	29386.5
3.2499958165487	24682.6877604167
3.25332914988204	20368.1115885417
3.25666248321537	17173.8641927084
3.2599958165487	14921.2376302084
3.26332914988204	13268.383203125
3.26666248321537	11991.2
3.2699958165487	10994.4
3.27332914988204	10185.5994791667
3.27666248321537	9498.35026041667
3.2799958165487	8887.22630208334
3.28332914988204	8321.92
3.28666248321537	7804.39
3.2899958165487	7339.54
3.29332914988204	6940.35
3.29666248321537	6600.55
3.2999958165487	6310.63098958334
3.30332914988204	6059.45
3.30666248321537	5833.57
3.3099958165487	5626.16627604167
3.31332914988204	5439.45260416667
3.31666248321537	5294.20872395834
3.31999581654871	5244.18424479167
3.32332914988204	5421.93294270834
3.32666248321537	6060.32
3.3299958165487	7309.79635416667
3.33332914988204	8983.43684895834
3.33666248321537	10494.7294270834
3.33999581654871	11222.2936197917
3.34332914988204	10981.9385416667
3.34666248321537	10085.7100260417
3.34999581654871	9023.18
3.35332914988204	8085.28580729167
3.35666248321537	7334.91
3.35999581654871	6723.95533854167
3.36332914988204	6218.88776041667
3.36666248321537	5848.49700520834
3.36999581654871	5737.38
3.37332914988204	6102.94778645834
3.37666248321537	7148.35455729167
3.37999581654871	8807.64401041667
3.38332914988204	10640.9493489584
3.38666248321537	12033.4059895834
3.38999581654871	12604.9576822917
3.39332914988204	12392.998046875
3.39666248321537	11690.7192708334
3.39999581654871	10790.5712239584
3.40332914988204	9844.70052083334
3.40666248321537	8926.75520833334
3.40999581654871	8108.94
3.41332914988204	7502.47
3.41666248321533	7149.09244791667
3.41999581654867	6997.77682291667
3.42333	6927.17
3.42666248321533	6841.50885416667
3.42999581654867	6688.45
3.43333	6457.16927083334
3.43666248321533	6160.16
3.43999581654867	5814.81
3.44333	5436.44010416667
3.44666248321534	5049.95494791667
3.44999581654867	4686.7
3.45333	4371.14036458333
3.45666248321534	4101.34231770834
3.45999581654867	3873.67
3.46333	3700.51
3.46666248321534	3603.23567708334
3.46999581654867	3562.11419270834
3.47333	3546.77
3.47666248321534	3536.66119791667
3.47999581654867	3554.64622395834
3.48333	3623.89
3.48666248321534	3757.35182291667
3.48999581654867	3941.03958333334
3.49333	4105.74
3.49666248321534	4168.17213541667
3.49999581654867	4089.19088541667
3.50333	3912.93346354167
3.50666248321534	3714.19
3.50999581654867	3539.23
3.51333	3399.10963541667
3.51666248321534	3283.86549479167
3.51999581654867	3176.60338541667
3.52333	3067.11927083334
3.52666248321534	2956.50338541667
3.52999581654867	2863.50677083334
3.53333	2806.67721354167
3.53666248321534	2788.47174479167
3.53999581654867	2793.05
3.54333	2789.13815104167
3.54666248321534	2760.11276041667
3.54999581654867	2708.5
3.55333	2647.42369791667
3.55666248321534	2585.44986979167
3.55999581654867	2525.49036458333
3.56333	2469.17005208334
3.56666248321534	2421.06744791667
3.56999581654867	2381.45299479167
3.57333	2349.40416666667
3.57666248321534	2321.60768229167
3.57999581654867	2295.89986979167
3.58332914988201	2275.45403645834
3.58666248321534	2265.57
3.58999581654867	2270.94791666667
3.59332914988201	2286.46
3.59666248321534	2301.21
3.59999581654867	2304.00416666667
3.60332914988201	2293.29739583334
3.60666248321534	2273.81
3.60999581654867	2251.51497395834
3.61332914988201	2230.63971354167
3.61666248321534	2212.55052083334
3.61999581654867	2201.16770833334
3.62332914988201	2200.10833333334
3.62666248321534	2215.49
3.62999581654867	2243.86419270834
3.63332914988201	2274.27643229167
3.63666248321534	2295.33346354167
3.63999581654867	2304.92
3.64332914988201	2309.89
3.64666248321534	2317.51705729167
3.64999581654867	2338.93072916667
3.65332914988201	2383.34401041667
3.65666248321534	2454.63
3.65999581654867	2541.57083333334
3.66332914988201	2623.49
3.66666248321534	2677.79270833334
3.66999581654867	2697.71
3.67332914988201	2701.41510416667
3.67666248321534	2730.04895833334
3.67999581654867	2838.94
3.68332914988201	3057.58463541667
3.68666248321534	3350.63684895834
3.68999581654867	3597.7
3.69332914988201	3671.52
3.69666248321534	3535.89231770834
3.69999581654867	3270.51848958334
3.70332914988201	2995.20911458334
3.70666248321534	2784.20026041667
3.70999581654867	2652.75559895834
3.71332914988201	2582.8
3.71666248321534	2548.26666666667
3.71999581654867	2523.61
3.72332914988201	2491.78606770834
3.72666248321534	2451.53
3.72999581654867	2409.73580729167
3.73332914988201	2375.84934895834
3.73666248321534	2350.99270833334
3.73999581654868	2333.89
3.74332914988201	2323.41380208334
3.74666248321534	2314.22213541667
3.74999581654868	2302.02747395834
3.75332914988201	2286.70638020834
3.75666248321534	2273.04
3.75999581654868	2266.26380208334
3.76332914988201	2264.23151041667
3.76666248321534	2268.04908854167
3.76999581654868	2285.13736979167
3.77332914988201	2328.89973958334
3.77666248321534	2413.4
3.77999581654868	2541.02252604167
3.78332914988201	2690.35
3.78666248321534	2827.28
3.78999581654868	2916.57994791667
3.79332914988201	2942.86979166667
3.79666248321534	2910.2
3.79999581654868	2838.04
3.80332914988201	2753.03997395834
3.80666248321534	2673.55
3.80999581654868	2607.86276041667
3.81332914988201	2552.91497395834
3.81666248321534	2503.86
3.81999581654868	2453.99544270834
3.82332914988201	2405.44
3.82666248321534	2362.95013020834
3.82999581654868	2332.18151041667
3.83332914988201	2313.75
3.83666248321534	2304.93
3.83999581654868	2306.55846354167
3.84332914988201	2325.42044270834
3.84666248321534	2371.30950520834
3.84999581654868	2446.29127604167
3.85332914988201	2533.39973958334
3.85666248321534	2609.64544270834
3.85999581654868	2651.97018229167
3.86332914988201	2657.11302083334
3.86666248321535	2631.91
3.86999581654868	2593.49
3.87332914988201	2551.12981770834
3.87666248321535	2506.64739583334
3.87999581654868	2462.1
3.88332914988201	2422.79309895834
3.88666248321535	2397.44
3.88999581654868	2388.41419270834
3.89332914988201	2396.84049479167
3.89666248321535	2424.83059895834
3.89999581654868	2476.28776041667
3.90332914988201	2555.05442708334
3.90666248321535	2648.31158854167
3.90999581654868	2728.35403645834
3.91332914988201	2762.05091145834
3.91666248321535	2738.37760416667
3.91999581654868	2681.13736979167
3.92332914988201	2622.67
3.92666248321535	2583.87356770834
3.92999581654868	2556.57369791667
3.93332914988201	2528.33
3.93666248321535	2495.08
3.93999581654868	2465.53216145834
3.94332914988201	2453.63424479167
3.94666248321535	2465.17565104167
3.94999581654868	2499.00208333334
3.95332914988201	2545.53450520834
3.95666248321535	2590.26666666667
3.95999581654868	2621.24583333334
3.96332914988201	2632.08
3.96666248321535	2629.30611979167
3.96999581654868	2618.14778645834
3.97332914988201	2601.19
3.97666248321535	2578.68723958334
3.97999581654868	2553.62395833334
3.98332914988201	2528.87630208334
3.98666248321535	2504.29401041667
3.98999581654868	2485.16
3.99332914988201	2488.26510416667
3.99666248321535	2538.46
3.99999581654868	2646.69830729167
4.00332914988201	2790.38
4.00666248321535	2910.73
4.00999581654868	2953.81901041667
4.01332914988201	2903.04270833334
4.01666248321535	2790.43177083334
4.01999581654868	2662.52
4.02332914988201	2549.06848958334
4.02666248321535	2456.13
4.02999581654868	2377.64
4.03332914988201	2311.46002604167
4.03666248321534	2257.70572916667
4.03999581654868	2212.76575520834
4.04332914988201	2173.91
4.04666248321534	2142.19
4.04999581654868	2122.91
4.05332914988201	2120.29973958334
4.05666248321534	2131.62
4.05999581654868	2149.79
4.06332914988201	2168.46549479167
4.06666248321534	2192.87864583334
4.06999581654867	2247.53
4.07332914988201	2364.44895833334
4.07666248321534	2570.21705729167
4.07999581654867	2851.1
4.08332914988201	3143.94127604167
4.08666248321534	3358.79388020833
4.08999581654867	3450.35
4.09333	3438.84622395834
4.09666248321534	3399.90520833334
4.09999581654867	3408.80104166667
4.10333	3496.15
4.10666248321534	3612.23971354167
4.10999581654867	3657.86731770834
4.11333	3568.57
4.11666248321534	3362.16510416667
4.11999581654867	3119.70260416667
4.12333	2909.01822916667
4.12666248321533	2758.96692708334
4.12999581654867	2662.43645833333
4.13333	2600.82903645834
4.13666248321533	2559.02
4.13999581654867	2519.32
4.14333	2475.45
4.14666248321533	2428.4
4.14999581654867	2392.48736979167
4.15333	2399.32
4.15666248321533	2487.6
4.15999581654866	2673.12942708334
4.16333	2906.76731770834
4.16666248321533	3089.94
4.16999581654866	3139.58763020834
4.17333	3049.27994791667
4.17666248321533	2879.44244791667
4.17999581654866	2706.48919270834
4.18332914988199	2576.48841145834
4.18666248321533	2495.88294270834
4.18999581654866	2444.74869791667
4.19332914988199	2403.04036458334
4.19666248321533	2361.55065104167
4.19999581654866	2324.26783854167
4.20332914988199	2293.17
4.20666248321533	2267.79322916667
4.20999581654866	2237.66471354167
4.21332914988199	2186.47252604167
4.21666248321532	2107.74166666667
4.21999581654866	2019.71
4.22332914988199	1950.1
4.22666248321532	1918.42005208334
4.22999581654866	1925.77981770834
4.23332914988199	1965.71
4.23666248321532	2029.60716145834
4.23999581654866	2103.45026041667
4.24332914988199	2176.98997395834
4.24666248321532	2246.52278645834
4.24999581654865	2309.76
4.25332914988199	2360.55690104167
4.25666248321532	2384.25130208334
4.25999581654865	2376.96979166667
4.26332914988199	2347.17747395834
4.26666248321532	2313.15755208334
4.26999581654865	2288.91
4.27332914988198	2277.58971354167
4.27666248321532	2275.68567708334
4.27999581654865	2277.53932291667
4.28332914988198	2282.93
4.28666248321532	2295.07604166667
4.28999581654865	2310.20325520834
4.29332914988198	2318.52552083334
4.29666248321532	2316.52760416667
4.29999581654865	2340
4.30332914988198	2487.09739583334
4.30666248321531	2918.01
4.30999581654865	3753.54
4.31332914988198	4876.70481770834
4.31666248321531	5888.15338541667
4.31999581654865	6290.57
4.32332914988198	5894.82174479167
4.32666248321531	4935.28372395834
4.32999581654865	3889.14622395834
4.33332914988198	3095.8
4.33666248321531	2631.16184895834
4.33999581654864	2391.82486979167
4.34332914988198	2267.58
4.34666248321531	2199.15
4.34999581654864	2171.64075520834
4.35332914988198	2185.62174479167
4.35666248321531	2237.15911458334
4.35999581654864	2311.79427083334
4.36332914988197	2388.48033854167
4.36666248321531	2448.92643229167
4.36999581654864	2490.50260416667
4.37332914988197	2515.59309895834
4.37666248321531	2530.47
4.37999581654864	2535.73841145834
4.38332914988197	2541.42
4.38666248321531	2577.95
4.38999581654864	2701.17
4.39332914988197	2956.56588541667
4.3966624832153	3319.38
4.39999581654864	3672.24114583333
4.40332914988197	3854.89986979167
4.4066624832153	3792.02877604167
4.40999581654864	3533.11
4.41332914988197	3208.08658854167
4.4166624832153	2923.80638020834
4.41999581654864	2715.98333333334
4.42332914988197	2577.07942708334
4.4266624832153	2476.56
4.42999581654863	2395.23684895834
4.43332914988197	2323.05
4.4366624832153	2263.95026041667
4.43999581654863	2223.36106770834
4.44332914988197	2203.03697916667
4.4466624832153	2199.49388020834
4.44999581654863	2202.30143229167
4.45332914988197	2199.69
4.4566624832153	2180.73815104167
4.45999581654863	2144.72
4.46332914988196	2106.04
4.4666624832153	2082.40559895834
4.46999581654863	2090.45611979167
4.47332914988196	2133.22
4.4766624832153	2213.08033854167
4.47999581654863	2331.42708333334
4.48332914988196	2487.14440104167
4.48666248321529	2659.29557291667
4.48999581654863	2801.51
4.49332914988196	2863.15
4.49666248321529	2825.57
4.49999581654863	2715.41
4.50332914988196	2582.29544270834
4.50666248321529	2462.52591145834
4.50999581654863	2366.91
4.51332914988196	2293.59
4.51666248321529	2244.03138020834
4.51999581654862	2219.13528645834
4.52332914988196	2219.1
4.52666248321529	2239.97
4.52999581654862	2272.01888020834
4.53332914988196	2300.25
4.53666248321529	2311.08
4.53999581654862	2304.83
4.54332914988196	2287.53346354167
4.54666248321529	2267.09049479167
4.54999581654862	2248.09153645834
4.55332914988195	2236.77330729167
4.55666248321529	2233.94401041667
4.55999581654862	2241.74
4.56332914988195	2267.21
4.56666248321529	2326.51705729167
4.56999581654862	2449.4
4.57332914988195	2683.26
4.57666248321528	3093.21888020834
4.57999581654862	3702.33567708334
4.58332914988195	4397.13502604167
4.58666248321528	4940.79153645833
4.58999581654862	5101.58
4.59332914988195	4838.64479166667
4.59666248321528	4312.02721354167
4.59999581654862	3750.04947916667
4.60332914988195	3293.57161458334
4.60666248321528	2966.91614583334
4.60999581654861	2738.85989583334
4.61332914988195	2581.52
4.61666248321528	2474.05
4.61999581654861	2399.66901041667
4.62332914988195	2342.27604166667
4.62666248321528	2294.21315104167
4.62999581654861	2254.37317708334
4.63332914988195	2224.98
4.63666248321528	2209.81
4.63999581654861	2205.95716145834
4.64332914988194	2209.36861979167
4.64666248321528	2211.16
4.64999581654861	2206.78229166667
4.65332914988194	2201.75
4.65666248321528	2206.79127604167
4.65999581654861	2238.49440104167
4.66332914988194	2316.12369791667
4.66666248321527	2458.70455729167
4.66999581654861	2659.69010416667
4.67332914988194	2864.97
4.67666248321527	2992.56783854167
4.67999581654861	2990.34
4.68332914988194	2875.74283854167
4.68666248321527	2712.14778645834
4.68999581654861	2558.72252604167
4.69332914988194	2438.28463541667
4.69666248321527	2347.82
4.6999958165486	2276.95026041667
4.70332914988194	2218.95065104167
4.70666248321527	2174.54322916667
4.7099958165486	2146.48307291667
4.71332914988194	2137.26067708334
4.71666248321527	2154.64856770834
4.7199958165486	2208.68216145834
4.72332914988194	2313.98854166667
4.72666248321527	2463.83
4.7299958165486	2621.95
4.73332914988193	2733.72
4.73666248321527	2765.87395833333
4.7399958165486	2724.34
4.74332914988193	2645.59075520833
4.74666248321527	2564.16666666667
4.7499958165486	2499.90755208334
4.75332914988193	2450.31653645834
4.75666248321526	2404.63893229167
4.7599958165486	2355.65494791667
4.76332914988193	2307.53
4.76666248321526	2267.09088541667
4.7699958165486	2245.2
4.77332914988193	2250.25
4.77666248321526	2294.47057291667
4.7799958165486	2387.98138020834
4.78332914988193	2530.66080729167
4.78666248321526	2719.07
4.78999581654859	2933.63932291667
4.79332914988193	3132.23919270834
4.79666248321526	3238.66315104167
4.79999581654859	3195.18763020834
4.80332914988193	3015.98294270833
4.80666248321526	2785.73645833334
4.80999581654859	2595.59192708334
4.81332914988193	2481.03763020834
4.81666248321526	2428.36
4.81999581654859	2403.65
4.82332914988192	2384.05377604167
4.82666248321526	2367.36028645834
4.82999581654859	2367.69
4.83332914988192	2405.37721354167
4.83666248321526	2486.42
4.83999581654859	2588.06
4.84332914988192	2669.44231770834
4.84666248321526	2695.82161458334
4.84999581654859	2659.83684895834
4.85332914988192	2584.79
4.85666248321525	2498.90533854167
4.85999581654859	2424.04322916667
4.86332914988192	2366.44
4.86666248321525	2331.08580729167
4.86999581654859	2318.89
4.87332914988192	2324.60716145834
4.87666248321525	2335.17838541667
4.87999581654858	2341.44166666667
4.88332914988192	2340.22200520834
4.88666248321525	2332.34
4.88999581654858	2318.37565104167
4.89332914988192	2300.78
4.89666248321525	2280.83723958334
4.89999581654858	2264.32994791667
4.90332914988192	2255.17408854167
4.90666248321525	2251.84661458334
4.90999581654858	2243.08294270834
4.91332914988191	2218.04
4.91666248321525	2176.05
4.91999581654858	2124.48502604167
4.92332914988191	2072.99
4.92666248321525	2030.34
4.92999581654858	2001.80130208334
4.93332914988191	1988.96184895834
4.93666248321525	1993.38346354167
4.93999581654858	2017.58606770834
4.94332914988191	2065.03502604167
4.94666248321524	2134.04635416667
4.94999581654858	2215.48450520834
4.95332914988191	2292.34
4.95666248321524	2346.89
4.95999581654858	2367.61
4.96332914988191	2356.57
4.96666248321524	2321.73697916667
4.96999581654857	2277.54
4.97332914988191	2233.36966145834
4.97666248321524	2198.30911458334
4.97999581654857	2172.15026041667
4.98332914988191	2155.72552083334
4.98666248321524	2150.25807291667
4.98999581654857	2172.06
4.99332914988191	2260.97786458334
4.99666248321524	2482.39
4.99999581654857	2890.37942708334
5.00332914988191	3430.96731770834
5.00666248321524	3889.14231770834
5.00999581654857	4016.92864583334
5.0133291498819	3751.50520833334
5.01666248321524	3249.02903645834
5.01999581654857	2739.63
5.0233291498819	2357.71627604167
5.02666248321524	2137.03177083334
5.02999581654857	2058.27096354167
5.0333291498819	2090.85
5.03666248321524	2211.98098958334
5.03999581654857	2401.82161458334
5.0433291498819	2633.00651041667
5.04666248321523	2876.71
5.04999581654857	3082.37669270834
5.0533291498819	3185.78997395834
5.05666248321523	3157.73
5.05999581654856	3051.35221354167
5.0633291498819	2969.99
5.06666248321523	2982.95638020834
5.06999581654856	3083.15833333334
5.0733291498819	3199.61
5.07666248321523	3257.57864583334
5.07999581654856	3216.45
5.0833291498819	3100.96354166667
5.08666248321523	2962.57
5.08999581654856	2839.98450520834
5.09332914988189	2741.5
5.09666248321523	2657.86
5.09999581654856	2589.89674479167
5.10332914988189	2551.40559895834
5.10666248321523	2558.3
5.10999581654856	2606.44
5.11332914988189	2659.19
5.11666248321523	2670.83333333334
5.11999581654856	2613.86744791667
5.12333	2501.42
5.12666248321533	2376.22799479167
5.12999581654867	2281.81471354167
5.13333	2243.46809895834
5.13666248321533	2264.41
5.13999581654867	2333.97604166667
5.14333	2434.62877604167
5.14666248321533	2541.56927083334
5.14999581654867	2633.13
5.15333	2690.71
5.15666248321533	2708.83
5.15999581654866	2692.06276041667
5.16333	2657.7
5.16666248321533	2620.07981770834
5.16999581654866	2587.18
5.17333	2560.63255208333
5.17666248321533	2537.48567708334
5.17999581654866	2516.03372395834
5.18332914988199	2495.83216145834
5.18666248321533	2478.93229166667
5.18999581654866	2467.61302083334
5.19332914988199	2460.05690104167
5.19666248321533	2449.91302083334
5.19999581654866	2429.36
5.20332914988199	2394.09947916667
5.20666248321533	2348.21653645834
5.20999581654866	2301.22
5.21332914988199	2266.67473958334
5.21666248321532	2259.18880208334
5.21999581654866	2287.16067708334
5.22332914988199	2350.98684895834
5.22666248321532	2430.16419270834
5.22999581654866	2491.46979166667
5.23332914988199	2505.31
5.23666248321532	2475.28
5.23999581654866	2430.62
5.24332914988199	2399.25651041667
5.24666248321532	2380.22057291667
5.24999581654865	2360.54
5.25332914988199	2328.13255208334
5.25666248321532	2288.48502604167
5.25999581654865	2254.35611979167
5.26332914988199	2237.15
5.26666248321532	2240.59752604167
5.26999581654865	2255.84192708334
5.27332914988198	2269.22330729167
5.27666248321532	2271.4
5.27999581654865	2260.98385416667
5.28332914988198	2248.87395833334
5.28666248321532	2243.24153645834
5.28999581654865	2248.49908854167
5.29332914988198	2258.91
5.29666248321532	2271.82161458334
5.29999581654865	2295.05221354167
5.30332914988198	2353.10559895834
5.30666248321531	2461.89856770834
5.30999581654865	2605.20677083334
5.31332914988198	2729.54
5.31666248321531	2793.93932291667
5.31999581654865	2809.21341145834
5.32332914988198	2838.66
5.32666248321531	2947.53372395834
5.32999581654865	3141.76
5.33332914988198	3343.89309895834
5.33666248321531	3445.61927083334
5.33999581654864	3381.15
5.34332914988198	3180.95
5.34666248321531	2924.39934895833
5.34999581654864	2691.88528645834
5.35332914988198	2521.27864583334
5.35666248321531	2412.35143229167
5.35999581654864	2343.36510416667
5.36332914988197	2292.01393229167
5.36666248321531	2250.34388020833
5.36999581654864	2220.05
5.37332914988197	2200.67369791667
5.37666248321531	2187.42174479167
5.37999581654864	2171.48424479167
5.38332914988197	2150.49244791667
5.38666248321531	2124.56
5.38999581654864	2101.41
5.39332914988197	2082.02864583334
5.3966624832153	2068.70924479167
5.39999581654864	2060.86
5.40332914988197	2080.39622395834
5.4066624832153	2159.56
5.40999581654864	2293.92
5.41332914988197	2443.79114583334
5.4166624832153	2568.37903645834
5.41999581654864	2673.42
5.42332914988197	2784.00833333334
5.4266624832153	2900.88
5.42999581654863	3002.91497395833
5.43332914988197	3066.75963541667
5.4366624832153	3087.64466145834
5.43999581654863	3075.02903645834
5.44332914988197	3035.35533854167
5.4466624832153	2970.56705729167
5.44999581654863	2889.72838541667
5.45332914988197	2809.52747395834
5.4566624832153	2747.56276041667
5.45999581654863	2707.42291666667
5.46332914988196	2687.19427083334
5.4666624832153	2681.69674479167
5.46999581654863	2682.57
5.47332914988196	2681.14088541667
5.4766624832153	2672.7
5.47999581654863	2659.52252604167
5.48332914988196	2643.94
5.48666248321529	2626.16809895834
5.48999581654863	2606.97955729167
5.49332914988196	2585.93658854167
5.49666248321529	2561.63
5.49999581654863	2534.85833333334
5.50332914988196	2509.43072916667
5.50666248321529	2491.51901041667
5.50999581654863	2485.89
5.51332914988196	2493.09
5.51666248321529	2509.74635416667
5.51999581654862	2527.84466145834
5.52332914988196	2541.11575520834
5.52666248321529	2550.25026041667
5.52999581654862	2560.39283854167
5.53332914988196	2578.55716145834
5.53666248321529	2599.25026041667
5.53999581654862	2611.65
5.54332914988196	2604.39895833334
5.54666248321529	2576.74
5.54999581654862	2537.89401041667
5.55332914988195	2497.79166666667
5.55666248321529	2465.91497395834
5.55999581654862	2447.51341145834
5.56332914988195	2443.35638020834
5.56666248321529	2449.70924479167
5.56999581654862	2460.58
5.57332914988195	2470.56380208334
5.57666248321528	2477.79713541667
5.57999581654862	2479.09192708334
5.58332914988195	2474.30755208334
5.58666248321528	2469.87877604167
5.58999581654862	2474.27864583334
5.59332914988195	2492.14427083334
5.59666248321528	2516.29895833334
5.59999581654862	2532.18880208334
5.60332914988195	2525.74
5.60666248321528	2494.91653645833
5.60999581654861	2449.95677083334
5.61332914988195	2412.30989583334
5.61666248321528	2394.68
5.61999581654861	2403.68333333334
5.62332914988195	2432.97
5.62666248321528	2472.72356770834
5.62999581654861	2504.99544270834
5.63332914988195	2515.28020833334
5.63666248321528	2499.63
5.63999581654861	2468.51575520834
5.64332914988194	2436.87278645834
5.64666248321528	2413.77161458334
5.64999581654861	2403.24791666667
5.65332914988194	2402.32
5.65666248321528	2404.63658854167
5.65999581654861	2400.50572916667
5.66332914988194	2391.14
5.66666248321527	2382.16
5.66999581654861	2376.46888020834
5.67332914988194	2372.41
5.67666248321527	2368.08
5.67999581654861	2369.55286458334
5.68332914988194	2378.75
5.68666248321527	2390.25338541667
5.68999581654861	2396.35
5.69332914988194	2392.55716145834
5.69666248321527	2379.71927083334
5.6999958165486	2361.47
5.70332914988194	2345.25833333333
5.70666248321527	2347.71119791667
5.7099958165486	2403.06901041667
5.71332914988194	2594.53294270834
5.71666248321527	3080.14
5.7199958165486	4052.67122395834
5.72332914988194	5559.04
5.72666248321527	7324.55481770834
5.7299958165486	8700.75260416667
5.73332914988193	9063.25
5.73666248321527	8236.38763020834
5.7399958165486	6665.51
5.74332914988193	5025.94
5.74666248321527	3776.95
5.7499958165486	3007.9
5.75332914988193	2590.35494791667
5.75666248321526	2368.99
5.7599958165486	2244.12604166667
5.76332914988193	2172.39
5.76666248321526	2141.61380208334
5.7699958165486	2154.66822916667
5.77332914988193	2212.70442708334
5.77666248321526	2300.56
5.7799958165486	2387.26002604167
5.78332914988193	2442.77
5.78666248321526	2467.71
5.78999581654859	2487.50325520834
5.79332914988193	2541.87630208334
5.79666248321526	2664.21901041667
5.79999581654859	2861.12838541667
5.80332914988193	3092.57369791667
5.80666248321526	3269.43567708334
5.80999581654859	3306.09791666667
5.81332914988193	3183.61
5.81666248321526	2965.36
5.81999581654859	2744.04
5.82332914988192	2577.32408854167
5.82666248321526	2473.86119791667
5.82999581654859	2418.28958333334
5.83332914988192	2396.42018229167
5.83666248321526	2404.23307291667
5.83999581654859	2447.59
5.84332914988192	2524.26276041667
5.84666248321526	2612.60013020834
5.84999581654859	2676.70494791667
5.85332914988192	2687.33841145834
5.85666248321525	2645.97630208334
5.85999581654859	2578.71223958334
5.86332914988192	2515.39
5.86666248321525	2469.15911458334
5.86999581654859	2437.24557291667
5.87332914988192	2415.68619791667
5.87666248321525	2407.37708333334
5.87999581654858	2413.76041666667
5.88332914988192	2429.7
5.88666248321525	2445.51692708334
5.88999581654858	2454.22838541667
5.89332914988192	2452.86
5.89666248321525	2444.93098958334
5.89999581654858	2433.81
5.90332914988192	2424.14674479167
5.90666248321525	2418.16
5.90999581654858	2421.82408854167
5.91332914988191	2441.58294270834
5.91666248321525	2477.42
5.91999581654858	2520.68
5.92332914988191	2554.91809895834
5.92666248321525	2564.48294270834
5.92999581654858	2540.89192708334
5.93332914988191	2488.28489583334
5.93666248321525	2418.84127604167
5.93999581654858	2348.91
5.94332914988191	2289.16510416667
5.94666248321524	2244.82
5.94999581654858	2216.24
5.95332914988191	2203.97864583334
5.95666248321524	2217.21
5.95999581654858	2270.56432291667
5.96332914988191	2383.55
5.96666248321524	2554.54153645834
5.96999581654857	2747.48567708334
5.97332914988191	2897.20846354167
5.97666248321524	2943.67942708334
5.97999581654857	2870.97174479167
5.98332914988191	2715.03958333334
5.98666248321524	2544.86067708334
5.98999581654857	2411.75
5.99332914988191	2331.09114583334
5.99666248321524	2284.8
5.99999581654857	2258.20208333334
6.0033291498819	2242.75533854167
6.00666248321524	2238.00260416667
6.00999581654857	2241.91940104167
6.0133291498819	2253.25520833334
6.01666248321524	2269.54817708334
6.01999581654857	2284.03
6.0233291498819	2290.68841145834
6.02666248321524	2288.55872395834
6.02999581654857	2282.64
6.0333291498819	2284.54908854167
6.03666248321523	2305.3
6.03999581654857	2352.63
6.0433291498819	2423.26549479167
6.04666248321523	2502.09
6.04999581654857	2567.30221354167
6.0533291498819	2600.53138020834
6.05666248321523	2595.73
6.05999581654856	2562.66588541667
6.0633291498819	2515.21770833334
6.06666248321523	2466.3
6.06999581654856	2419.84270833334
6.0733291498819	2378.56
6.07666248321523	2343.69791666667
6.07999581654856	2318.08
6.0833291498819	2301.43
6.08666248321523	2291.42
6.08999581654856	2287.91432291667
6.09332914988189	2288.57278645834
6.09666248321523	2294.14427083334
6.09999581654856	2304.34
6.10332914988189	2321.75
6.10666248321523	2342.29244791667
6.10999581654856	2358.38
6.11332914988189	2362.84010416667
6.11666248321523	2359.78346354167
6.11999581654856	2364.38723958334
6.12332914988189	2398.13893229167
6.12666248321522	2477.12903645834
6.12999581654856	2597.96822916667
6.13332914988189	2735.57096354167
6.13666248321522	2848.14348958334
6.13999581654856	2894.89153645834
6.14332914988189	2854.34
6.14666248321522	2738.62
6.14999581654855	2586.69895833334
6.15332914988189	2441.7
6.15666248321522	2328.73606770834
6.15999581654855	2254.14010416667
6.16332914988189	2213.30494791667
6.16666248321522	2200.60260416667
6.16999581654855	2205.61666666667
6.17332914988189	2219.48
6.17666248321522	2232.29049479167
6.17999581654855	2240.89
6.18332914988188	2244.89166666667
6.18666248321522	2245.81575520834
6.18999581654855	2246.97786458334
6.19332914988188	2252.58
6.19666248321522	2268.04
6.19999581654855	2293.73
6.20332914988188	2324.13
6.20666248321522	2354.43
6.20999581654855	2379.18
6.21332914988188	2396.30846354167
6.21666248321521	2400.30690104167
6.21999581654855	2391.52356770834
6.22332914988188	2374.23255208334
6.22666248321521	2358.22408854167
6.22999581654855	2353.6
6.23332914988188	2362.77513020834
6.23666248321521	2386.43072916667
6.23999581654855	2415.08971354167
6.24332914988188	2440.57356770834
6.24666248321521	2450.22239583334
6.24999581654854	2438.92291666667
6.25332914988188	2408.63763020834
6.25666248321521	2367.86
6.25999581654854	2327.81
6.26332914988188	2295.02838541667
6.26666248321521	2272.17708333334
6.26999581654854	2257.48606770834
6.27332914988187	2249.75416666667
6.27666248321521	2246.28541666667
6.27999581654854	2245.85
6.28332914988187	2248.61471354167
6.28666248321521	2255.81471354167
6.28999581654854	2271.16
6.29332914988187	2296.17552083334
6.29666248321521	2329.35924479167
6.29999581654854	2359.88190104167
6.30332914988187	2374.79
6.3066624832152	2363.82994791667
6.30999581654854	2331
6.31332914988187	2285.52
6.3166624832152	2241.27
6.31999581654854	2207.56653645834
6.32332914988187	2188.32
6.3266624832152	2181.52434895834
6.32999581654854	2179.94127604167
6.33332914988187	2180.11
6.3366624832152	2182.85
6.33999581654853	2192.97
6.34332914988187	2214.71158854167
6.3466624832152	2243.78997395834
6.34999581654853	2276.72552083334
6.35332914988187	2309.01614583334
6.3566624832152	2336.14
6.35999581654853	2354.07
6.36332914988186	2354.22
6.3666624832152	2337.45520833334
6.36999581654853	2305.05
6.37332914988186	2265.55286458334
6.3766624832152	2227.13424479167
6.37999581654853	2195.03502604167
6.38332914988186	2175.26276041667
6.3866624832152	2169.70377604167
6.38999581654853	2175.73424479167
6.39332914988186	2187.57942708334
6.39666248321519	2198.42473958334
6.39999581654853	2208.29973958334
6.40332914988186	2218.71705729167
6.40666248321519	2233.12
6.40999581654853	2261.76692708334
6.41332914988186	2322.59856770834
6.41666248321519	2435.35690104167
6.41999581654853	2601.92
6.42332914988186	2798.64
6.42666248321519	2974.48
6.42999581654852	3070.25247395834
6.43332914988186	3049.35690104167
6.43666248321519	2922.76536458334
6.43999581654852	2739.40963541667
6.44332914988186	2557.02877604167
6.44666248321519	2414.76
6.44999581654852	2325.44
6.45332914988185	2280.94713541667
6.45666248321519	2264.39856770834
6.45999581654852	2258.91809895834
6.46332914988185	2250.54479166667
6.46666248321519	2225.88411458334
6.46999581654852	2179.30885416667
6.47332914988185	2119.61236979167
6.47666248321519	2067.34505208334
6.47999581654852	2041.33619791667
6.48332914988185	2045.44440104167
6.48666248321518	2073.20533854167
6.48999581654852	2113.13411458334
6.49332914988185	2155.26510416667
6.49666248321518	2190.27161458334
6.49999581654852	2210.4
6.50332914988185	2217.29114583334
6.50666248321518	2218.52
6.50999581654852	2224.51
6.51332914988185	2240.04
6.51666248321518	2260.39895833334
6.51999581654851	2277.12
6.52332914988185	2284.49934895834
6.52666248321518	2286.97
6.52999581654851	2298.57278645834
6.53332914988185	2338.91
6.53666248321518	2428.71
6.53999581654851	2585.3
6.54332914988184	2802.43
6.54666248321518	3045.88971354167
6.54999581654851	3250.34934895834
6.55332914988184	3343.69
6.55666248321518	3293.6
6.55999581654851	3118.49
6.56332914988184	2887.41940104167
6.56666248321518	2664.40052083334
6.56999581654851	2493.06041666667
6.57332914988184	2381.84713541667
6.57666248321517	2317.22
6.57999581654851	2278.29
6.58332914988184	2253.05091145834
6.58666248321517	2237.30013020834
6.58999581654851	2232.41705729167
6.59332914988184	2237.88
6.59666248321517	2253.06276041667
6.59999581654851	2273.89752604167
6.60332914988184	2291.03658854167
6.60666248321517	2295.65026041667
6.6099958165485	2283.97604166667
6.61332914988184	2258.62356770833
6.61666248321517	2225.06
6.6199958165485	2188.74518229167
6.62332914988184	2155.99388020834
6.62666248321517	2130.75
6.6299958165485	2115.43932291667
6.63332914988184	2109.24
6.63666248321517	2111.65755208334
6.6399958165485	2119.94934895834
6.64332914988183	2131.04049479167
6.64666248321517	2145.23658854167
6.6499958165485	2161.25260416667
6.65332914988183	2173.99049479167
6.65666248321517	2181.24557291667
6.6599958165485	2183.65169270834
6.66332914988183	2185.66848958334
6.66666248321516	2188.56002604167
[truncated: 3,900 more rows]

## Sheet: 0.07-3-repeat
0.003333316548665	1094.17408854167
0.006666649881999	1094.51041666667
0.009999983215332	1095.17604166667
0.013333316548665	1095.6
0.016666649881999	1095.46927083334
0.019999983215332	1095.27447916667
0.023333316548665	1095.70455729167
0.026666649881999	1096.17
0.029999983215332	1096.58
0.033333316548665	1096.51028645834
0.036666649881999	1096.59557291667
0.039999983215332	1096.81
0.043333316548665	1097.07
0.046666649881999	1097.34973958334
0.049999983215332	1097.60026041667
0.053333316548665	1097.77
0.056666649881999	1098.14010416667
0.059999983215332	1098.26
0.063333316548665	1098.44713541667
0.066666649881999	1098.52
0.069999983215332	1098.86692708334
0.073333316548665	1099.24
0.076666649881999	1099.59
0.079999983215332	1099.68177083334
0.083333316548665	1100.11809895834
0.086666649881999	1100.71
0.089999983215332	1101
0.093333316548665	1100.93697916667
0.096666649881999	1100.65260416667
0.099999983215332	1100.93307291667
0.103333316548666	1101.02
0.106666649881999	1101.37708333334
0.109999983215332	1101.50598958334
0.113333316548665	1101.94166666667
0.116666649881999	1102.26536458334
0.119999983215332	1102.54557291667
0.123333316548665	1102.41
0.126666649881999	1102.56848958334
0.129999983215332	1103.02903645834
0.133333316548665	1103.16
0.136666649881999	1102.74
0.139999983215332	1102.13684895834
0.143333316548665	1102.28
0.146666649881999	1102.87981770834
0.149999983215332	1103.04
0.153333316548665	1103.22721354167
0.156666649881999	1103.21731770834
0.159999983215332	1103.62981770834
0.163333316548665	1103.61197916667
0.166666649881999	1103.6
0.169999983215332	1103.77200520834
0.173333316548665	1104.61588541667
0.176666649881999	1105.35481770834
0.179999983215332	1106.06
0.183333316548665	1106.03815104167
0.186666649881999	1105.94
0.189999983215332	1105.57721354167
0.193333316548665	1106.02018229167
0.196666649881999	1106.61783854167
0.199999983215332	1106.98802083334
0.203333316548665	1107.01901041667
0.206666649881999	1107.06
0.209999983215332	1107.36158854167
0.213333316548665	1107.2
0.216666649881999	1107.09947916667
0.219999983215332	1107.6
0.223333316548665	1108.03
0.226666649881999	1108.31744791667
0.229999983215332	1108.28098958334
0.233333316548665	1108.36
0.236666649881999	1108.79127604167
0.239999983215332	1108.85442708334
0.243333316548665	1108.9
0.246666649881999	1108.69440104167
0.249999983215332	1108.80026041667
0.253333316548665	1109.52838541667
0.256666649881999	1110.51002604167
0.259999983215332	1111.67747395834
0.263333316548665	1112.32
0.266666649881999	1112.58606770834
0.269999983215332	1112.24856770834
0.273333316548665	1112.24
0.276666649881999	1112.23385416667
0.279999983215332	1112.66510416667
0.283333316548665	1112.86302083334
0.286666649881999	1113.42552083334
0.289999983215332	1113.98880208334
0.293333316548666	1114.39
0.296666649881999	1114.61471354167
0.299999983215332	1114.80442708334
0.303333316548666	1115.34674479167
0.306666649881999	1115.95104166667
0.309999983215332	1116.45
0.313333316548666	1116.63
0.316666649881999	1116.84049479167
0.319999983215332	1117.22
0.323333316548666	1117.89114583334
0.326666649881999	1118.44
0.329999983215332	1118.80716145834
0.333333316548666	1119.34466145834
0.336666649881999	1119.95924479167
0.339999983215332	1120.42
0.343333316548666	1120.55
0.346666649881999	1120.68
0.349999983215333	1120.82473958334
0.353333316548666	1121.25
0.356666649881999	1121.61653645834
0.359999983215333	1121.96731770834
0.363333316548666	1121.91783854167
0.366666649881999	1122.12
0.369999983215333	1122.29
0.373333316548666	1122.72
0.376666649881999	1122.78763020834
0.379999983215333	1123.40611979167
0.383333316548666	1124.21
0.386666649881999	1124.66497395834
0.389999983215333	1124.99791666667
0.393333316548666	1125.23619791667
0.396667	1125.83229166667
0.399999983215333	1126.21067708334
0.403333316548666	1126.27473958334
0.406667	1126.01966145834
0.409999983215333	1125.82799479167
0.413333316548666	1126.14544270834
0.416667	1126.34
0.419999983215333	1126.51705729167
0.423333316548666	1126.54661458334
0.426667	1127.11341145834
0.429999983215333	1127.78528645834
0.433333316548666	1128.29752604167
0.436667	1128.67044270834
0.439999983215333	1129.11184895834
0.443333316548666	1129.50377604167
0.446667	1129.74
0.449999983215333	1129.44752604167
0.453333316548667	1129.3
0.456667	1129.44
0.459999983215333	1130.06
0.463333316548667	1130.52760416667
0.466667	1131.35
0.469999983215333	1131.89
0.473333316548667	1132.41
0.476667	1132.18372395834
0.479999983215333	1132.20963541667
0.483333316548667	1132.09
0.486667	1132.15533854167
0.489999983215333	1132.31744791667
0.493333316548667	1132.61
0.496667	1133.13372395834
0.499999983215333	1133.68
0.503333316548667	1134.19661458334
0.506667	1135.06302083334
0.509999983215334	1135.51979166667
0.513333316548667	1136.01354166667
0.516667	1136.14
0.519999983215333	1136.89
0.523333316548667	1137.37
0.526667	1137.72278645834
0.529999983215333	1137.7
0.533333316548667	1137.52838541667
0.536667	1137.12161458334
0.539999983215333	1137.18841145834
0.543333316548666	1137.93919270834
0.546667	1138.94
0.549999983215333	1139.48
0.553333316548666	1139.85
0.556667	1140.33033854167
0.559999983215333	1140.32135416667
0.563333316548666	1140.48307291667
0.566667	1140.62434895834
0.569999983215333	1140.95026041667
0.573333316548666	1140.89
0.576667	1141
0.579999983215333	1141.29934895834
0.583333316548666	1141.45
0.586666649881999	1141.39270833334
0.589999983215333	1141.75
0.593333316548666	1141.75950520834
0.596666649881999	1141.84205729167
0.599999983215333	1141.70794270834
0.603333316548666	1142.08190104167
0.606666649881999	1142.66458333334
0.609999983215332	1143.41705729167
0.613333316548666	1143.87057291667
0.616666649881999	1143.42
0.619999983215332	1142.97864583334
0.623333316548666	1143.20130208334
0.626666649881999	1144.07369791667
0.629999983215332	1144.32330729167
0.633333316548666	1144.37630208334
0.636666649881999	1144.46861979167
0.639999983215332	1144.84869791667
0.643333316548666	1145.05260416667
0.646666649881999	1145.32565104167
0.649999983215332	1145.59
0.653333316548665	1145.62
0.656666649881999	1146.20807291667
0.659999983215332	1146.89
0.663333316548665	1147.77
0.666666649881999	1147.74427083334
0.669999983215332	1147.98645833334
0.673333316548665	1148.62473958334
0.676666649881998	1149.51432291667
0.679999983215332	1149.82005208334
0.683333316548665	1149.96575520834
0.686666649881998	1150.04127604167
0.689999983215332	1150.18
0.693333316548665	1150.27356770834
0.696666649881998	1150.66276041667
0.699999983215332	1151.45
0.703333316548665	1152.15208333334
0.706666649881998	1152.68
0.709999983215331	1152.94
0.713333316548665	1153.54
0.716666649881998	1154.16614583334
0.719999983215331	1154.37317708334
0.723333316548665	1154.47096354167
0.726666649881998	1154.42942708334
0.729999983215331	1154.63151041667
0.733333316548665	1154.95
0.736666649881998	1155.27
0.739999983215331	1155.69361979167
0.743333316548664	1156.05
0.746666649881998	1155.97916666667
0.749999983215331	1156.10533854167
0.753333316548664	1156.46276041667
0.756666649881998	1156.88
0.759999983215331	1157.1
0.763333316548664	1157.13098958334
0.766666649881998	1157.82
0.769999983215331	1159.02213541667
0.773333316548664	1159.82434895834
0.776666649881997	1160.13971354167
0.779999983215331	1159.50325520834
0.783333316548664	1158.54986979167
0.786666649881997	1157.77408854167
0.789999983215331	1157.72682291667
0.793333316548664	1158.20091145834
0.796666649881997	1158.84505208334
0.799999983215331	1158.95
0.803333316548664	1158.71627604167
0.806666649881997	1158.53
0.809999983215331	1158.6
0.813333316548664	1158.88619791667
0.816666649881997	1159.07864583334
0.81999998321533	1159.54440104167
0.823333316548664	1160.28
0.826666649881997	1160.61627604167
0.82999998321533	1160.76432291667
0.833333316548664	1160.79596354167
0.836666649881997	1161.11236979167
0.83999998321533	1160.94973958334
0.843333316548663	1161.03815104167
0.846666649881997	1161.29049479167
0.84999998321533	1161.78958333334
0.853333316548663	1161.85
0.856666649881997	1161.72513020834
0.85999998321533	1162.1
0.863333316548663	1162.63763020834
0.866666649881997	1163.41
0.86999998321533	1164.1
0.873333316548663	1164.15
0.876666649881996	1164.27864583334
0.87999998321533	1164.22942708334
0.883333316548663	1164.84440104167
0.886666649881996	1165.3
0.88999998321533	1165.74817708334
0.893333316548663	1166.56770833334
0.896666649881996	1167.13098958334
0.899999983215329	1167.64283854167
0.903333316548663	1167.64622395834
0.906666649881996	1168.03307291667
0.909999983215329	1168.42447916667
0.913333316548663	1168.63815104167
0.916666649881996	1168.51184895834
0.919999983215329	1168.39
0.923333316548663	1169.07
0.926666649881996	1169.77
0.929999983215329	1170.24
0.933333316548663	1170.15872395834
0.936666649881996	1169.80651041667
0.939999983215329	1169.6
0.943333316548662	1169.70247395834
0.946666649881996	1170.01940104167
0.949999983215329	1170.45
0.953333316548662	1170.49
0.956666649881996	1170.91471354167
0.959999983215329	1171.46080729167
0.963333316548662	1171.75
0.966666649881996	1171.62
0.969999983215329	1171.69361979167
0.973333316548662	1172.02
0.976666649881995	1172.45690104167
0.979999983215329	1172.77
0.983333316548662	1173.13
0.986666649881995	1173.25
0.989999983215329	1173.25221354167
0.993333316548662	1173.59895833334
0.996666649881995	1174.02239583334
0.999999983215328	1174.46041666667
1.00333331654866	1174.56
1.00667	1174.59778645834
1.00999998321533	1174.50247395834
1.01333331654866	1174.71653645834
1.01667	1175.09
1.01999998321533	1175.35208333334
1.02333331654866	1175.63033854167
1.02667	1176.15533854167
1.02999998321533	1176.29205729167
1.03333331654866	1175.99
1.03667	1175.99
1.03999998321533	1176.72604166667
1.04333331654866	1177.06927083334
1.04667	1176.97
1.04999998321533	1176.55208333334
1.05333331654867	1176.78580729167
1.05667	1176.74231770834
1.05999998321533	1176.81653645834
1.06333331654867	1176.98
1.06667	1177.46
1.06999998321533	1177.87786458334
1.07333331654867	1178.18919270834
1.07667	1178.71145833334
1.07999998321533	1179.31705729167
1.08333331654867	1179.16744791667
1.08667	1178.93580729167
1.08999998321533	1178.52708333334
1.09333331654867	1178.91
1.09667	1178.64
1.09999998321533	1178.32
1.10333331654867	1178.31575520834
1.10667	1179.18489583334
1.10999998321533	1180.18854166667
1.11333331654867	1180.18880208334
1.11667	1179.60377604167
1.11999998321533	1178.95247395834
1.12333331654867	1178.82
1.12667	1179.01119791667
1.12999998321533	1179.33658854167
1.13333331654867	1179.99
1.13667	1180.02942708334
1.13999998321533	1179.79
1.14333331654867	1179.63997395834
1.14667	1180.02
1.14999998321533	1180.33
1.15333331654867	1180.91
1.15667	1181.09
1.15999998321533	1181.10638020834
1.16333331654867	1180.75091145834
1.16667	1180.53216145834
1.16999998321533	1181.06783854167
1.17333331654867	1181.39010416667
1.17667	1181.42513020834
1.17999998321533	1180.99817708334
1.18333331654867	1181.17721354167
1.18667	1182.18854166667
1.18999998321533	1183.12356770834
1.19333331654867	1183.32200520834
1.19667	1183.2
1.19999998321533	1183.02903645834
1.20333331654867	1182.71692708334
1.20667	1182.81432291667
1.20999998321534	1183.49739583334
1.21333331654867	1183.82239583334
1.21667	1183.68
1.21999998321534	1183.38880208334
1.22333331654867	1184.02
1.22667	1184.35
1.22999998321534	1184.41
1.23333331654867	1183.75091145834
1.23667	1183.47630208334
1.23999998321534	1183.49283854167
1.24333331654867	1183.42
1.24667	1183.51927083334
1.24999998321534	1183.11979166667
1.25333331654867	1182.93
1.25667	1182.34544270834
1.25999998321534	1182.07877604167
1.26333331654867	1181.91
1.26667	1181.66276041667
1.26999998321534	1181.13372395834
1.27333331654867	1180.94479166667
1.27667	1180.86236979167
1.27999998321534	1181.28059895834
1.28333331654867	1181.85364583334
1.28667	1182.49466145834
1.28999998321534	1182.42486979167
1.29333331654867	1182.26744791667
1.29667	1182.19127604167
1.29999998321534	1182.55846354167
1.30333331654867	1182.64
1.30667	1182.84205729167
1.30999998321534	1183.04856770834
1.31333331654867	1183.68
1.31667	1184.07
1.31999998321534	1183.95
1.32333331654867	1184.06
1.32667	1184.06510416667
1.32999998321534	1184.28
1.33333331654867	1184.10091145834
1.33667	1184.52825520834
1.33999998321534	1185.27434895834
1.34333331654867	1185.00598958334
1.34666664988201	1184.59388020834
1.34999998321534	1184.56
1.35333331654867	1185.63776041667
1.35666664988201	1186.18151041667
1.35999998321534	1186.26
1.36333331654867	1186.04895833334
1.36666664988201	1186
1.36999998321534	1186.51354166667
1.37333331654867	1186.76041666667
1.37666664988201	1186.87864583334
1.37999998321534	1186.85
1.38333331654867	1187.31302083334
1.38666664988201	1188.20208333334
1.38999998321534	1188.85
1.39333331654867	1189.31432291667
1.39666664988201	1189.65
1.39999998321534	1190.17044270834
1.40333331654867	1190.76783854167
1.40666664988201	1191.1
1.40999998321534	1191.27760416667
1.41333331654867	1191.53606770834
1.41666664988201	1191.47786458334
1.41999998321534	1191.23098958334
1.42333331654867	1191.53619791667
1.42666664988201	1192.08138020834
1.42999998321534	1192.61588541667
1.43333331654867	1192.11705729167
1.43666664988201	1191.86614583334
1.43999998321534	1191.42
1.44333331654867	1191.57
1.44666664988201	1191.70611979167
1.44999998321534	1192.37955729167
1.45333331654867	1192.55325520834
1.45666664988201	1192.85403645834
1.45999998321534	1192.71536458334
1.46333331654867	1192.65
1.46666664988201	1192.76
1.46999998321534	1192.97
1.47333331654867	1192.92825520834
1.47666664988201	1192.84401041667
1.47999998321534	1192.72
1.48333331654867	1193.06276041667
1.48666664988201	1193.32200520834
1.48999998321534	1193.78111979167
1.49333331654867	1194.49752604167
1.49666664988201	1194.79752604167
1.49999998321534	1194.80442708334
1.50333331654868	1194.42239583334
1.50666664988201	1194.77005208334
1.50999998321534	1195.36809895834
1.51333331654868	1195.64
1.51666664988201	1195.49
1.51999998321534	1195.2
1.52333331654868	1195.33
1.52666664988201	1195.47
1.52999998321534	1195.28541666667
1.53333331654868	1195.35182291667
1.53666664988201	1195.52799479167
1.53999998321534	1196.01
1.54333331654868	1196.03255208334
1.54666664988201	1195.96822916667
1.54999998321534	1195.83
1.55333331654868	1195.92239583334
1.55666664988201	1196.08111979167
1.55999998321534	1196.62
1.56333331654868	1196.95260416667
1.56666664988201	1197.14
1.56999998321534	1196.97200520834
1.57333331654868	1196.91
1.57666664988201	1197.04557291667
1.57999998321534	1197.05143229167
1.58333331654868	1197.23971354167
1.58666664988201	1197.61
1.58999998321534	1198.44166666667
1.59333331654868	1199.08776041667
1.59666664988201	1199.32630208334
1.59999998321534	1199.73268229167
1.60333331654868	1200.13463541667
1.60666664988201	1200.47
1.60999998321534	1200.53151041667
1.61333331654868	1200.69661458334
1.61666664988201	1200.83229166667
1.61999998321534	1201.31067708334
1.62333331654868	1201.76705729167
1.62666664988201	1202.55598958334
1.62999998321534	1202.91
1.63333331654868	1203.41471354167
1.63666664988201	1203.53
1.63999998321535	1204.08776041667
1.64333331654868	1205.01
1.64666664988201	1205.92
1.64999998321535	1206.44830729167
1.65333331654868	1206.58
1.65666664988201	1207.07838541667
1.65999998321535	1207.87552083334
1.66333331654868	1208.47
1.66666664988201	1208.95208333334
1.66999998321535	1209.17
1.67333331654868	1209.72
1.67666664988201	1210.09388020834
1.67999998321535	1210.49
1.68333331654868	1210.49
1.68666664988201	1210.91263020834
1.68999998321535	1211.37005208334
1.69333331654868	1212.21536458334
1.69666664988201	1213.04
1.69999998321535	1213.93033854167
1.70333331654868	1214.34205729167
1.70666664988201	1214.80455729167
1.70999998321533	1215.11705729167
1.71333331654867	1215.4
1.71667	1215.45013020834
1.71999998321533	1215.10338541667
1.72333331654867	1215.3
1.72667	1215.49309895834
1.72999998321533	1215.93
1.73333331654867	1216.2
1.73667	1216.52916666667
1.73999998321534	1217.03450520834
1.74333331654867	1217.71927083334
1.74667	1218.88450520834
1.74999998321534	1220.42356770834
1.75333331654867	1222.93541666667
1.75667	1225.90013020834
1.75999998321534	1230.27552083334
1.76333331654867	1234.92
1.76667	1240.56432291667
1.76999998321534	1246.30833333334
1.77333331654867	1252.2
1.77667	1257.59713541667
1.77999998321534	1263.18177083334
1.78333331654867	1268.83346354167
1.78667	1273.85794270834
1.78999998321534	1278.49596354167
1.79333331654867	1282.64270833334
1.79667	1286.82278645834
1.79999998321534	1290.20885416667
1.80333331654867	1293.98450520834
1.80667	1297.84479166667
1.80999998321534	1301.97591145834
1.81333331654867	1305.74
1.81667	1308.97
1.81999998321534	1312.27
1.82333331654867	1315.55338541667
1.82667	1318.95299479167
1.82999998321534	1321.76158854167
1.83333331654867	1324.01614583334
1.83667	1327.34440104167
1.83999998321534	1330.90481770834
1.84333331654867	1334.07708333334
1.84667	1336.21822916667
1.84999998321534	1338.44583333334
1.85333331654867	1340.91
1.85667	1343.56705729167
1.85999998321534	1346.16197916667
1.86333331654867	1349.18684895834
1.86667	1353.48059895834
1.86999998321534	1362.22044270834
1.87333331654867	1379.66380208334
1.87667	1415.28138020834
1.87999998321534	1474.26
1.88333331654867	1547.74830729167
1.88667	1611.79075520834
1.88999998321534	1649.74
1.89333331654867	1662.99791666667
1.89666664988201	1663.12473958334
1.89999998321534	1655.46888020834
1.90333331654867	1646.05598958334
1.90666664988201	1645.19231770834
1.90999998321534	1665.60690104167
1.91333331654867	1713.00052083334
1.91666664988201	1778.97239583334
1.91999998321534	1851.39088541667
1.92333331654867	1923.16236979167
1.92666664988201	2011.86497395834
1.92999998321534	2178.27864583334
1.93333331654867	2919.34518229167
1.93666664988201	5037.12552083334
1.93999998321534	7792.26302083334
1.94333331654867	10119.3692708334
1.94666664988201	11137.3740885417
1.94999998321534	11599.0248697917
1.95333331654867	12095.5947916667
1.95666664988201	12717.5
1.95999998321534	13360.392578125
1.96333331654867	13868.6
1.96666664988201	14082.7197916667
1.96999998321534	14010.2970052084
1.97333331654867	13840.4682291667
1.97666664988201	13723.8287760417
1.97999998321534	13709.4298177084
1.98333331654867	13736.6384114584
1.98666664988201	13772.0766927084
1.98999998321534	13786.7
1.99333331654867	13792.9352864584
1.99666664988201	13799.1
1.99999998321534	13799.0690104167
2.00333331654867	13779.5416666667
2.00666664988201	13730.2217447917
2.00999998321534	13671.141796875
2.01333331654867	13611.0305989584
2.01666664988201	13570.3083333334
2.01999998321534	13677.0213541667
2.02333331654867	14467.2756510417
2.02666664988201	17324.4877604167
2.02999998321534	24442.0182291667
2.03333331654867	38418.2165364584
2.03666664988201	61137.3688802084
2.03999998321534	92986.3
2.04333331654868	132802.95390625
2.04666664988201	178596.216796875
2.04999998321534	229702.532682292
2.05333331654868	287738.518880209
2.05666664988201	360109.128776042
2.05999998321534	464607.566927084
2.06333331654868	614302.845572917
2.06666664988201	753442.458463542
2.06999998321534	841873.803645834
2.07333331654868	862682.307421875
2.07666664988201	862933.746354167
2.07999998321534	862933.746614583
2.08333331654868	862933.746614583
2.08666664988201	862933.746614583
2.08999998321534	862933.746614583
2.09333331654868	862933.746614583
2.09666664988201	862933.746614583
2.09999998321534	862933.746614583
2.10333331654868	862933.746614583
2.10666664988201	862933.746614583
2.10999998321534	862933.746614583
2.11333331654868	862933.746614583
2.11666664988201	862933.746614583
2.11999998321534	862933.746614583
2.12333331654868	862933.746614583
2.12666664988201	862933.746614583
2.12999998321534	862933.746614583
2.13333331654868	862933.746614583
2.13666664988201	862933.746614583
2.13999998321534	862933.746614583
2.14333331654868	862933.746614583
2.14666664988201	862916.526953125
2.14999998321534	845549.136458334
2.15333331654868	700185.33515625
2.15666664988201	445782.926822917
2.15999998321534	195846.07265625
2.16333331654868	72058.6498697917
2.16666664988201	55724.2
2.16999998321534	50874.7940104167
2.17333331654868	46586.679296875
2.17666664988201	42656.8
2.17999998321535	38822.1
2.18333331654868	35082.3
2.18666664988201	31984.4442708334
2.18999998321535	30434.8498697917
2.19333331654868	30839.6723958334
2.19666664988201	32451.5
2.19999998321535	34001.6341145834
2.20333331654868	34763.5744791667
2.20666664988201	34986.9041666667
2.20999998321535	35181.4063802084
2.21333331654868	35423.6908854167
2.21666664988201	35397
2.21999998321535	34896.8282552084
2.22333331654868	34013.6216145833
2.22666664988201	32925.2388020834
2.22999998321535	31777.1
2.23333331654868	30646.830859375
2.23666664988201	29606.6662760417
2.23999998321535	28691.8811197917
2.24333331654868	27870.5178385417
2.24666664988201	27139.7049479167
2.24999998321535	26587.6951822917
2.25333331654868	26430.5
2.25666664988201	26749.6151041667
2.25999998321535	27279.558203125
2.26333331654868	27606.4067708334
2.26666664988201	27536.1
2.26999998321535	27218.0841145834
2.27333331654868	26812.6098958334
2.27666664988201	26226.8283854167
2.27999998321535	25323.5708333334
2.28333331654868	24175.2
2.28666664988201	23030.7
2.28999998321535	22008.5580729167
2.29333331654868	21060.944921875
2.29666664988201	20154.5985677084
2.29999998321535	19360.4368489584
2.30333331654868	18705.0397135417
2.30666664988202	18116.9
2.30999998321535	17474.4279947917
2.31333331654868	16761.208984375
2.31666664988201	16033.4037760417
2.31999998321535	15351.6009114584
2.32333331654868	14726.1061197917
2.32666664988202	14154.7690104167
2.32999998321535	13642.3
2.33333331654868	13186.6240885417
2.33666664988202	12795
2.33999998321535	12442.1204427084
2.34333331654868	12126.617578125
2.34666664988202	11828.7627604167
2.34999998321535	11549.4705729167
2.35333331654868	11275.7865885417
2.35666664988202	11015.8946614584
2.35999998321535	10767.3361979167
2.36333331654868	10527.4282552084
2.36666664988202	10287.808984375
2.36999998321535	10046.4208333334
2.37333331654868	9812.04
2.37666664988202	9592.95989583334
2.37999998321535	9386.94947916667
2.38333331654868	9189.96627604167
2.38666664988202	8994.00807291667
2.38999998321535	8789.38
2.39333331654868	8578.68997395834
2.39666664988202	8369.38880208333
2.39999998321535	8177.05416666667
2.40333331654868	8016.29518229167
2.40666664988202	7884.24
2.40999998321535	7788.27604166667
2.41333331654868	7720.57942708333
2.41666664988202	7684.12317708334
2.41999998321535	7693.05729166667
2.42333331654868	7842.93138020833
2.42666664988202	8269.10598958334
2.42999998321535	8982.13815104167
2.43333331654868	9714.54
2.43666664988202	10062.8579427084
2.43999998321535	9771.95403645834
2.44333331654868	8945.19
2.44666664988202	7962.19
2.44999998321535	7172.30416666667
2.45333331654868	6699.44
2.45666664988202	6441.72994791667
2.45999998321535	6272.34778645834
2.46333331654868	6132.92513020834
2.46666664988202	6010.35
2.46999998321535	5904.44518229167
2.47333331654869	5811.21888020834
2.47666664988202	5729.34
2.47999998321535	5656.77591145834
2.48333331654869	5589.36
2.48666664988202	5513.88684895834
2.48999998321535	5426.14
2.49333331654869	5337.00950520834
2.49666664988202	5264.41028645834
2.49999998321535	5217.65377604167
2.50333331654869	5200.01432291667
2.50666664988202	5211.62877604167
2.50999998321535	5245.56
2.51333331654869	5271.34036458333
2.51666664988202	5250.19
2.51999998321535	5164.4
2.52333331654869	5040.52
2.52666664988202	4923.15794270834
2.52999998321535	4843.83
2.53333331654869	4812.88502604167
2.53666664988202	4835.82
2.53999998321535	4908.61380208334
2.54333331654869	5006.39674479167
2.54666664988202	5098.69401041667
2.54999998321535	5206.64
2.55333331654869	5553.34
2.55666664988202	6658.94322916667
2.55999998321535	9020.87213541667
2.56333331654869	12308.1
2.56666664988202	15111.9475260417
2.56999998321535	16018.860546875
2.57333331654869	14890.2811197917
2.57666664988202	12824.0430989584
2.57999998321535	10945.0264322917
2.58333331654869	9656.27552083333
2.58666664988202	8848.04166666667
2.58999998321535	8323.76627604167
2.59333331654869	7928.92317708334
2.59666664988202	7553.72330729167
2.59999998321535	7155.83919270834
2.60333331654869	6764.92
2.60666664988202	6428.66497395834
2.60999998321536	6155.29
2.61333331654869	5922.92356770833
2.61666664988202	5715.54401041667
2.61999998321536	5552.46
2.62333331654869	5492.47330729167
2.62666664988202	5584.3
2.62999998321536	5790.97
2.63333331654869	5990.41
2.63666664988202	6079.76197916667
2.63999998321536	6052.45455729167
2.64333331654869	5910.38
2.64666664988202	5597.82604166667
2.64999998321536	5090.45091145834
2.65333331654869	4496.26549479167
2.65666664988202	3985.17252604167
2.65999998321536	3648.73372395834
2.66333331654869	3470.62
2.66666664988202	3384.79973958334
2.66999998321536	3329.39518229167
2.67333331654869	3269.41
2.67666664988202	3215.96028645834
2.67999998321536	3204.92
2.68333331654869	3256.13
2.68666664988202	3368.38
2.68999998321536	3523.12
2.69333331654869	3664.05690104167
2.69666664988202	3701.12721354167
2.69999998321536	3584.9
2.70333331654869	3374.53
2.70666664988202	3193.62018229167
2.70999998321536	3122.00182291667
2.71333331654869	3140.34192708334
2.71666664988202	3176.67
2.71999998321536	3170.59049479167
2.72333331654869	3107.24166666667
2.72666664988202	3006.16223958334
2.72999998321536	2891.97486979167
2.73333331654869	2785.38333333333
2.73666664988202	2699.88372395834
2.73999998321536	2636.76236979167
2.74333331654869	2592.83255208334
2.74666664988202	2560.09
2.74999998321536	2532.92
2.75333331654869	2508.62135416667
2.75666664988203	2492.09
2.75999998321536	2495.67
2.76333331654869	2531.73
2.76666664988203	2594.96341145834
2.76999998321536	2655.86809895834
2.77333331654869	2680.08580729167
2.77666664988203	2671.13190104167
2.77999998321536	2676.48
2.78333331654869	2745.45
2.78666664988203	2879.11197916667
2.78999998321536	3024.17604166667
2.79333331654869	3105.09075520834
2.79666664988203	3068.30403645834
2.79999998321536	2917.86458333334
2.80333331654869	2710.76822916667
2.80666664988203	2524.95533854167
2.80999998321536	2419.20416666667
2.81333331654869	2427.35
2.81666664988203	2554.50924479167
2.81999998321536	2762.5
2.82333331654869	2971.54518229167
2.82666664988203	3097.19895833334
2.82999998321536	3099.56588541667
2.83333331654869	2990.71861979167
2.83666664988203	2819.61432291667
2.83999998321536	2644.31822916667
2.84333331654869	2511.77955729167
2.84666664988203	2445.6
2.84999998321536	2446.09322916667
2.85333331654869	2499.01
2.85666664988203	2570.18
2.85999998321536	2612.72213541667
2.86333331654869	2599.05403645834
2.86666664988203	2537.13802083334
2.86999998321536	2461.33541666667
2.87333331654869	2398.02903645834
2.87666664988203	2359.13268229167
2.87999998321536	2345.07
2.88333331654869	2345.61
2.88666664988203	2351.59
2.88999998321536	2365.12
2.8933333165487	2396.67200520834
2.89666664988203	2438.28463541667
2.89999998321536	2473.73
2.9033333165487	2507.16315104167
2.90666664988203	2554.21145833334
2.90999998321536	2604.24479166667
2.9133333165487	2615.35989583334
2.91666664988203	2559.18346354167
2.91999998321536	2452.51
2.9233333165487	2335.66653645834
2.92666664988203	2240.76393229167
2.92999998321536	2175.02
2.9333333165487	2135.45
2.93666664988203	2125.59544270834
2.93999998321536	2173.04
2.9433333165487	2321.02
2.94666664988203	2582.29
2.94999998321536	2890.37083333334
2.9533333165487	3111.00807291667
2.95666664988203	3157.51940104167
2.95999998321536	3058.59869791667
2.9633333165487	2947.08424479167
2.96666664988203	2968.37408854167
2.96999998321536	3178.2
2.9733333165487	3481.94596354167
2.97666664988203	3688.96940104167
2.97999998321536	3679.86
2.9833333165487	3499.16471354167
2.98666664988203	3278.88098958334
2.98999998321536	3102.27356770834
2.9933333165487	2972.97942708334
2.99666664988203	2873.22200520834
2.99999998321536	2799.27565104167
3.0033333165487	2753.98033854167
3.00666664988203	2717.90755208334
3.00999998321536	2664.19
3.0133333165487	2580.25885416667
3.01666664988203	2486.98802083334
3.01999998321536	2418.80377604167
3.0233333165487	2403.1
3.02666664988203	2465.24466145834
3.02999998321536	2700.92708333334
3.0333333165487	3340.99479166667
3.03666664988203	4604.91471354167
3.03999998321537	6391.17330729167
3.0433333165487	8137.60716145834
3.04666664988203	9170.68111979167
3.04999998321537	9183.45
3.0533333165487	8426.10716145834
3.05666664988203	7380.63893229167
3.05999998321537	6430.29231770834
3.0633333165487	5710.93
3.06666664988203	5212.03
3.06999998321537	4891.25611979167
3.0733333165487	4723.55
3.07666664988203	4677.71940104167
3.07999998321537	4689.61979166667
3.0833333165487	4675.18958333334
3.08666664988203	4578.98
3.08999998321537	4406.02
3.0933333165487	4200.42
3.09666664988203	4003.78268229167
3.09999998321537	3833.20286458334
3.1033333165487	3683.40052083334
3.10666664988203	3554.19
3.10999998321537	3449.35
3.1133333165487	3370.12955729167
3.11666664988203	3312.63841145834
3.11999998321537	3263.88190104167
3.1233333165487	3207.4
3.12666664988203	3128.40572916667
3.12999998321537	3028.08
3.1333333165487	2919.70338541667
3.13666664988203	2815.59427083334
3.13999998321537	2723.51
3.1433333165487	2648.29
3.14666664988203	2593.37057291667
3.14999998321537	2556.37
3.1533333165487	2530.68763020834
3.15666664988203	2512.81692708334
3.15999998321537	2497.09
3.1633333165487	2476.54596354167
3.16666664988203	2444.30598958334
3.16999998321537	2400.72239583334
3.1733333165487	2353.38
3.17666664988204	2309.53
3.17999998321537	2275.34
3.1833333165487	2252.85
3.18666664988203	2240.54947916667
3.18999998321537	2237.17708333334
3.1933333165487	2246.92
3.19666664988204	2288.61
3.19999998321537	2390.66067708334
3.2033333165487	2564.13932291667
3.20666664988204	2758.85
3.20999998321537	2878.88
3.2133333165487	2853.92395833334
3.21666664988204	2724.79401041667
3.21999998321537	2642.42
3.2233333165487	2923.1
3.22666664988204	4182.86940104167
3.22999998321537	7303.21380208334
3.2333333165487	12870.6701822917
3.23666664988204	20077.3998697917
3.23999998321537	26508.4
3.2433333165487	29580.541015625
3.24666664988204	28585.2799479167
3.24999998321537	24964.6772135417
3.2533333165487	20843.711328125
3.25666664988204	17497.0419270834
3.25999998321537	15131.5315104167
3.2633333165487	13475.9733072917
3.26666664988204	12223.8174479167
3.26999998321537	11218.7
3.2733333165487	10386.932421875
3.27666664988204	9676.11744791667
3.27999998321537	9056.72
3.2833333165487	8488.47447916667
3.28666664988204	7971.34361979167
3.28999998321537	7508.13
3.2933333165487	7108.85403645834
3.29666664988204	6772.26419270834
3.29999998321537	6497.93138020834
3.3033333165487	6270.68854166667
3.30666664988204	6063.75260416667
3.30999998321537	5862.02
3.3133333165487	5674.14440104167
3.31666664988204	5523.59622395834
3.31999998321537	5447.01041666667
3.3233333165487	5555.04
3.32666664988204	6084.77799479167
3.32999998321537	7270
3.33333331654871	9014.46
3.33666664988204	10729.4977864584
3.33999998321537	11686.1723958334
3.34333331654871	11590.8716145834
3.34666664988204	10709.280078125
3.34999998321537	9566.75065104167
3.35333331654871	8531.17864583334
3.35666664988204	7725.10403645834
3.35999998321537	7093.05911458334
3.36333331654871	6550.89127604167
3.36666664988204	6108.21
3.36999998321537	5894.75677083334
3.37333331654871	6140.19
3.37666664988204	7066.12
3.37999998321537	8672.61731770834
3.38333331654871	10587.321484375
3.38666664988204	12176.9080729167
3.38999998321537	12950.1553385417
3.39333331654871	12848.055078125
3.39666664988204	12158.612890625
3.39999998321537	11224.3143229167
3.40333331654871	10233.5377604167
3.40666664988204	9275.46
3.40999998321537	8426.61653645834
3.41333331654871	7775.57
3.41667	7371.67
3.41999998321534	7180.45729166667
3.42333331654867	7092.11276041667
3.42667	6998.55143229167
3.42999998321533	6838.20208333334
3.43333331654867	6615.06002604167
3.43667	6329.14583333334
3.43999998321534	5987.27369791667
3.44333331654867	5598.80846354167
3.44667	5200.07447916667
3.44999998321534	4821.10950520833
3.45333331654867	4485.96119791667
3.45667	4199.25794270834
3.45999998321534	3962.38502604167
3.46333331654867	3786.22
3.46667	3687.11393229167
3.46999998321534	3644.11
3.47333331654867	3625.96927083334
3.47667	3608.95
3.47999998321534	3613.36
3.48333331654867	3665.33151041667
3.48667	3785.67
3.48999998321534	3967.27565104167
3.49333331654867	4151.89348958334
3.49667	4252.01
3.49999998321534	4212.04401041667
3.50333331654867	4047.61302083334
3.50667	3831.01
3.50999998321534	3627.62721354167
3.51333331654867	3468.49817708334
3.51667	3345.67513020834
3.51999998321534	3239.53658854167
3.52333331654867	3131.53
3.52667	3020.51002604167
3.52999998321534	2920.81731770834
3.53333331654867	2853.54
3.53667	2827.85651041667
3.53999998321534	2833.83
3.54333331654867	2841.42
3.54667	2823.23528645834
3.54999998321534	2773.51236979167
3.55333331654867	2707.33
3.55667	2640.22981770834
3.55999998321534	2577.60442708334
3.56333331654867	2520.16
3.56666664988201	2471.09283854167
3.56999998321534	2429.81458333334
3.57333331654867	2395.57239583334
3.57667	2363.80559895833
3.57999998321534	2335.32
3.58333331654867	2312.34583333334
3.58666664988201	2299.21223958334
3.58999998321534	2300.86731770834
3.59333331654867	2314.41536458334
3.59666664988201	2333.15989583334
3.59999998321534	2342.77
3.60333331654867	2336.77291666667
3.60666664988201	2316.56966145834
3.60999998321534	2291.84
3.61333331654867	2269.97
3.61666664988201	2252.86458333334
3.61999998321534	2241.40260416667
3.62333331654867	2239.52005208334
3.62666664988201	2252.93411458334
3.62999998321534	2281.29010416667
3.63333331654867	2315.88815104167
3.63666664988201	2344.16002604167
3.63999998321534	2360.03502604167
3.64333331654867	2366.74934895834
3.64666664988201	2371.62252604167
3.64999998321534	2388.18177083334
3.65333331654867	2428.1
3.65666664988201	2497.39830729167
3.65999998321534	2589.06302083334
3.66333331654867	2679.43684895834
3.66666664988201	2744.36
3.66999998321534	2771.17018229167
3.67333331654867	2771.52486979167
3.67666664988201	2784.5
3.67999998321534	2862.67
3.68333331654867	3053.04192708333
3.68666664988201	3346.73
3.68999998321534	3639.47
3.69333331654867	3783.35677083334
3.69666664988201	3697.73
3.69999998321534	3436.31
3.70333331654867	3130.19583333334
3.70666664988201	2882.52044270834
3.70999998321534	2727.77330729167
3.71333331654867	2647.17526041667
3.71666664988201	2607.62
3.71999998321534	2579.33502604167
3.72333331654867	2546.56
3.72666664988201	2507.13372395834
3.72999998321534	2466.04
3.73333331654868	2429.83736979167
3.73666664988201	2402.34986979167
3.73999998321534	2385.10182291667
3.74333331654868	2373.42981770834
3.74666664988201	2360.89622395834
3.74999998321534	2344.90598958334
3.75333331654868	2328.02630208334
3.75666664988201	2315.48
3.75999998321534	2309.46966145834
3.76333331654868	2310.44
3.76666664988201	2316.85
3.76999998321534	2335.76
3.77333331654868	2380.16471354167
3.77666664988201	2464.80989583334
3.77999998321534	2594.73489583334
3.78333331654868	2750.34036458334
3.78666664988201	2894.39
3.78999998321534	2985.8
3.79333331654868	3010.89
3.79666664988201	2976.8
3.79999998321534	2906.07
3.80333331654868	2817.85
3.80666664988201	2732.84036458334
3.80999998321534	2662.25
3.81333331654868	2607.29674479167
3.81666664988201	2558.58658854167
3.81999998321534	2510.07
3.82333331654868	2462.25520833334
3.82666664988201	2421
3.82999998321534	2389.43111979167
3.83333331654868	2368.62981770834
3.83666664988201	2358.47252604167
3.83999998321534	2357.31
3.84333331654868	2372.95481770834
3.84666664988201	2413.70286458334
3.84999998321534	2483.66575520834
3.85333331654868	2571.2
3.85666664988201	2650.4
3.85999998321534	2699.51223958334
3.86333331654868	2709.69895833334
3.86666664988201	2689.36822916667
3.86999998321535	2652.42
3.87333331654868	2606.57799479167
3.87666664988201	2558.49192708334
3.87999998321535	2511.16
3.88333331654868	2472.55
3.88666664988201	2448.34674479167
3.88999998321535	2441.97369791667
3.89333331654868	2452.37057291667
3.89666664988201	2480.09557291667
3.89999998321535	2529.17486979167
3.90333331654868	2604.67
3.90666664988201	2699.48723958334
3.90999998321535	2786.86979166667
3.91333331654868	2830.42174479167
3.91666664988201	2813.73177083334
3.91999998321535	2756.30260416667
3.92333331654868	2695.06
3.92666664988201	2649.86
3.92999998321535	2616.87278645834
3.93333331654868	2583.87213541667
3.93666664988201	2546.77
3.93999998321535	2515.13216145834
3.94333331654868	2504.48
3.94666664988201	2525.38580729167
3.94999998321535	2578.10885416667
3.95333331654868	2646.45247395834
3.95666664988201	2710.33450520834
3.95999998321535	2750.13229166667
3.96333331654868	2761.21
3.96666664988201	2749.74348958334
3.96999998321535	2730.91354166667
3.97333331654868	2710.73541666667
3.97666664988201	2693.5
3.97999998321535	2675.04
3.98333331654868	2655.84
3.98666664988201	2631.91080729167
3.98999998321535	2608.65963541667
3.99333331654868	2604.88763020834
3.99666664988201	2648.82200520834
3.99999998321535	2753.61315104167
4.00333331654868	2898.67942708334
4.00666664988201	3028.45651041667
4.00999998321535	3082.04
4.01333331654868	3031.68
4.01666664988201	2904.46627604167
4.01999998321535	2754.67213541667
4.02333331654868	2623.95169270834
4.02666664988201	2522.93997395834
4.02999998321535	2441.86809895834
4.03333331654868	2375.14622395834
4.03666664988201	2320.14518229167
4.03999998321534	2274.90377604167
4.04333331654868	2235.10338541667
4.04666664988201	2199.14309895834
4.04999998321534	2173.10338541667
4.05333331654868	2162.46
4.05666664988201	2167.79
4.05999998321534	2183.01276041667
4.06333331654867	2200.99
4.06666664988201	2223.11458333334
4.06999998321534	2272.87356770834
4.07333331654867	2386.12643229167
4.07666664988201	2589.45
4.07999998321534	2870.7
4.08333331654867	3168.48216145834
4.08666664988201	3401.61979166667
4.08999998321534	3512.69
4.09333331654867	3509.36
4.09667	3464.14817708334
4.09999998321534	3463.04791666667
4.10333331654867	3549.71458333334
4.10667	3682.80403645834
4.10999998321534	3758.97447916667
4.11333331654867	3698.46432291667
4.11667	3503.56
4.11999998321534	3251.55
4.12333331654867	3021.84
4.12667	2852.15
4.12999998321533	2741.46770833334
4.13333331654867	2673.30794270834
4.13667	2625.61
4.13999998321533	2583.39
4.14333331654867	2539.60221354167
4.14667	2496.65794270834
4.14999998321533	2468.68229166667
4.15333331654866	2479.91536458334
4.15667	2566.70143229167
4.15999998321533	2745.75651041667
4.16333331654866	2979.38
4.16667	3175.51692708334
4.16999998321533	3240.02526041667
4.17333331654866	3151.68255208334
4.17667	2967.36
4.17999998321533	2774.68268229167
4.18333331654866	2627.99713541667
4.18666664988199	2535.74817708334
4.18999998321533	2478.59466145834
4.19333331654866	2433.72513020834
4.19666664988199	2392.72330729167
4.19999998321533	2356.87864583334
4.20333331654866	2328.34934895834
4.20666664988199	2304.57
4.20999998321533	2276.96276041667
4.21333331654866	2230.46354166667
4.21666664988199	2156.04
4.21999998321532	2066.29544270834
4.22333331654866	1989.62
4.22666664988199	1948.53
4.22999998321532	1948.64544270834
4.23333331654866	1987.53
4.23666664988199	2056.39622395834
4.23999998321532	2141.15286458334
4.24333331654865	2226.79
4.24666664988199	2305.61380208334
4.24999998321532	2374.56354166667
4.25333331654865	2427.03
4.25666664988199	2451.76393229167
4.25999998321532	2444.56106770834
4.26333331654865	2413.15
4.26666664988199	2375.17278645834
4.26999998321532	2345.20091145834
4.27333331654865	2329.95677083334
4.27666664988198	2327.34
4.27999998321532	2330.25651041667
4.28333331654865	2341.2
4.28666664988198	2362.42
4.28999998321532	2391.72018229167
4.29333331654865	2412.22018229167
4.29666664988198	2412.84635416667
4.29999998321532	2418.98098958334
4.30333331654865	2527.52447916667
4.30666664988198	2914.47
4.30999998321531	3752.18971354167
4.31333331654865	5001.46158854167
4.31666664988198	6277.8
4.31999998321531	6989
4.32333331654865	6759.21184895834
4.32666664988198	5747.59010416667
4.32999998321531	4489.67630208334
4.33333331654865	3470.43307291667
4.33666664988198	2843.24973958334
4.33999998321531	2515.89479166667
4.34333331654864	2351.45
4.34666664988198	2267.07
4.34999998321531	2230.17
4.35333331654864	2236.81223958334
4.35666664988198	2282.81276041667
4.35999998321531	2355.32486979167
4.36333331654864	2430.40481770834
4.36666664988197	2490.64869791667
4.36999998321531	2530.58098958334
4.37333331654864	2556.69166666667
4.37666664988197	2576.05026041667
4.37999998321531	2588.33346354167
4.38333331654864	2595.85377604167
4.38666664988197	2622.62955729167
4.38999998321531	2726.77
4.39333331654864	2961.61002604167
4.39666664988197	3321.88
4.3999999832153	3698.38932291667
4.40333331654864	3927.62
4.40666664988197	3901.61
4.4099999832153	3652.08059895834
4.41333331654864	3311.77369791667
4.41666664988197	3003.49622395834
4.4199999832153	2779.71497395834
4.42333331654864	2632.61471354167
4.42666664988197	2531.94127604167
4.4299999832153	2450.33307291667
4.43333331654863	2375.21
4.43666664988197	2311.38
4.4399999832153	2267.04075520834
4.44333331654863	2246.00963541667
4.44666664988197	2241.82408854167
4.4499999832153	2242.46197916667
4.45333331654863	2236.06
4.45666664988196	2211.37708333334
4.4599999832153	2170.76536458334
4.46333331654863	2129.81861979167
4.46666664988196	2109.2
4.4699999832153	2121.24479166667
4.47333331654863	2166.58033854167
4.47666664988196	2246.77591145834
4.4799999832153	2364.63528645834
4.48333331654863	2519.17018229167
4.48666664988196	2691.66354166667
4.48999998321529	2839.70872395834
4.49333331654863	2914.63
4.49666664988196	2891.15651041667
4.49999998321529	2787.04309895834
4.50333331654863	2649.89817708334
4.50666664988196	2522.59309895834
4.50999998321529	2422.34
4.51333331654863	2346.79
4.51666664988196	2294.69075520834
4.51999998321529	2267.32083333334
4.52333331654862	2266.17057291667
4.52666664988196	2287.38
4.52999998321529	2319.69583333334
4.53333331654862	2347.87565104167
4.53666664988196	2360.14049479167
4.53999998321529	2356.01471354167
4.54333331654862	2338.21
4.54666664988195	2314.81302083334
4.54999998321529	2294.32
4.55333331654862	2284.59
4.55666664988195	2283.00026041667
4.55999998321529	2289.47591145834
4.56333331654862	2311.75013020834
4.56666664988195	2367.26354166667
4.56999998321529	2481.64
4.57333331654862	2699.54
4.57666664988195	3090.41901041667
4.57999998321528	3689.65598958334
4.58333331654862	4401.79869791667
4.58666664988195	4997.08606770833
4.58999998321528	5238.06966145834
4.59333331654862	5039.7
4.59666664988195	4528.45403645834
4.59999998321528	3928.83
4.60333331654862	3420.27395833334
4.60666664988195	3054.97682291667
4.60999998321528	2804.22
4.61333331654861	2634.81
4.61666664988195	2522.02
4.61999998321528	2447.31
4.62333331654861	2390.31653645834
4.62666664988195	2341.12
4.62999998321528	2299.24
4.63333331654861	2267.43268229167
4.63666664988194	2248.67
4.63999998321528	2242.5
4.64333331654861	2244.69986979167
4.64666664988194	2247.74674479167
4.64999998321528	2245.46
4.65333331654861	2239.83
4.65666664988194	2241.82
4.65999998321528	2267.46
4.66333331654861	2338.54505208334
4.66666664988194	2475.87591145834
4.66999998321527	2675.6
4.67333331654861	2889.29
4.67666664988194	3032.69153645834
4.67999998321527	3053.84830729167
4.68333331654861	2956.51888020834
4.68666664988194	2800.14205729167
4.68999998321527	2639.62708333334
4.69333331654861	2508.36
4.69666664988194	2409.77
4.69999998321527	2332.35
4.7033333165486	2270.9
4.70666664988194	2224.16145833334
4.70999998321527	2192.95
4.7133333165486	2178.49348958334
4.71666664988194	2188.01549479167
4.71999998321527	2238.47
4.7233333165486	2345.17552083334
4.72666664988194	2507.92057291667
4.72999998321527	2689.74322916667
4.7333333165486	2831.15
4.73666664988193	2881.54348958334
4.73999998321527	2844.53255208334
4.7433333165486	2755.48385416667
4.74666664988193	2663.93268229167
4.74999998321527	2589.89192708334
4.7533333165486	2535.10416666667
4.75666664988193	2485.23138020834
4.75999998321526	2432.23932291667
4.7633333165486	2376.79
4.76666664988193	2325.96145833334
4.76999998321526	2292.53111979167
4.7733333165486	2288.64
4.77666664988193	2329.04
4.77999998321526	2420.62708333334
4.7833333165486	2566.26184895833
4.78666664988193	2759.32
4.78999998321526	2984.81
4.79333331654859	3199.27
4.79666664988193	3331.71119791667
4.79999998321526	3315.96
4.80333331654859	3153.78
4.80666664988193	2920.02591145834
4.80999998321526	2709.38619791667
4.81333331654859	2572.76028645834
4.81666664988193	2502.93
4.81999998321526	2470.37
4.82333331654859	2445.91692708334
4.82666664988192	2423.51901041667
4.82999998321526	2414.95
4.83333331654859	2441.12
4.83666664988192	2510.16
4.83999998321526	2605.91822916667
4.84333331654859	2692.41927083334
4.84666664988192	2734.58736979167
4.84999998321525	2716.64661458334
4.85333331654859	2651.59
4.85666664988192	2567.52
4.85999998321525	2487.58736979167
4.86333331654859	2425.36940104167
4.86666664988192	2386.59466145834
4.86999998321525	2372.07174479167
4.87333331654859	2375.65442708334
4.87666664988192	2383.87408854167
4.87999998321525	2391.18424479167
4.88333331654858	2393.40143229167
4.88666664988192	2389.03802083334
4.88999998321525	2377.21744791667
4.89333331654858	2357.57
4.89666664988192	2336.27838541667
4.89999998321525	2316.51888020834
4.90333331654858	2304.28580729167
4.90666664988192	2298.19908854167
4.90999998321525	2290.67591145834
4.91333331654858	2268.68216145834
4.91666664988191	2228.87513020834
4.91999998321525	2174.31223958334
4.92333331654858	2119.74479166667
4.92666664988191	2074.49114583334
4.92999998321525	2044.56
4.93333331654858	2029.66067708334
4.93666664988191	2032.81666666667
4.93999998321524	2056.43
4.94333331654858	2103.10533854167
4.94666664988191	2172.2
4.94999998321524	2258.12760416667
4.95333331654858	2345.05
4.95666664988191	2408.85807291667
4.95999998321524	2435.48528645834
4.96333331654858	2423.08489583334
4.96666664988191	2383.96966145834
4.96999998321524	2332.51
4.97333331654857	2283
4.97666664988191	2243.02356770834
4.97999998321524	2215.43255208334
4.98333331654857	2198.10442708334
4.98666664988191	2191.32
4.98999998321524	2207.85
4.99333331654857	2288.28138020834
4.99666664988191	2504.95611979167
4.99999998321524	2922.29518229167
5.00333331654857	3503.51106770834
5.00666664988191	4022.33736979167
5.00999998321524	4198.41
5.01333331654857	3939.16692708334
5.0166666498819	3411.46
5.01999998321524	2865.64856770834
5.02333331654857	2450.15651041667
5.0266666498819	2200.14075520834
5.02999998321524	2100.67643229167
5.03333331654857	2123.50481770834
5.0366666498819	2243.68
5.03999998321523	2439.54
5.04333331654857	2680.35130208334
5.0466666498819	2938.87
5.04999998321523	3169.01
5.05333331654857	3301.42
5.0566666498819	3293.39
5.05999998321523	3186.80963541667
5.06333331654857	3091.10846354167
5.0666666498819	3087.04
5.06999998321523	3178.29908854167
5.07333331654856	3301.62630208334
5.0766666498819	3378.23
5.07999998321523	3356.17486979167
5.08333331654856	3242.8
5.0866666498819	3092.05442708334
5.08999998321523	2952.72825520834
5.09333331654856	2841.19309895834
5.0966666498819	2748.66
5.09999998321523	2672.04
5.10333331654856	2624.45403645834
5.10666664988189	2621.13997395834
5.10999998321523	2661.1
5.11333331654856	2715.07083333333
5.11666664988189	2736.27
5.11999998321523	2690.09401041667
5.12333331654867	2580.26
5.12667	2448.36158854167
5.12999998321533	2345.65598958334
5.13333331654867	2302.57
5.13667	2324.74244791667
5.13999998321533	2402.54
5.14333331654867	2520.69778645834
5.14667	2648.29348958334
5.14999998321533	2754.84973958334
5.15333331654866	2819.37083333334
5.15667	2839.03
5.15999998321533	2824.37
5.16333331654866	2789.93
5.16667	2751.27
5.16999998321533	2716.72799479167
5.17333331654866	2682.72994791667
5.17666664988199	2648.92200520834
5.17999998321533	2612.47721354167
5.18333331654866	2582.19
5.18666664988199	2557.86497395834
5.18999998321533	2541.76692708334
5.19333331654866	2531.66276041667
5.19666664988199	2522.56106770834
5.19999998321533	2504.51354166667
5.20333331654866	2467.36
5.20666664988199	2414.12
5.20999998321532	2358.13059895834
5.21333331654866	2317.17252604167
5.21666664988199	2307.42
5.21999998321532	2342.16158854167
5.22333331654866	2419.59
5.22666664988199	2514.54713541667
5.22999998321532	2586.22942708334
5.23333331654866	2603.06705729167
5.23666664988199	2568.67838541667
5.23999998321532	2512.91067708334
5.24333331654865	2469.50364583334
5.24666664988199	2442.81744791667
5.24999998321532	2417.75377604167
5.25333331654865	2380.64934895834
5.25666664988199	2335.71
5.25999998321532	2297.99908854167
5.26333331654865	2276.27760416667
5.26666664988199	2272.06
5.26999998321532	2278.87
5.27333331654865	2288.38736979167
5.27666664988198	2292.57877604167
5.27999998321532	2288.27825520834
5.28333331654865	2281.85221354167
5.28666664988198	2282.57
5.28999998321532	2295.46809895834
5.29333331654865	2310.34
5.29666664988198	2323.30364583334
5.29999998321532	2342.24947916667
5.30333331654865	2391.74
5.30666664988198	2489.33
5.30999998321531	2626.95651041667
5.31333331654865	2764.17981770834
5.31666664988198	2850.65755208334
5.31999998321531	2880.63
5.32333331654865	2908.93
5.32666664988198	3012.97903645834
5.32999998321531	3208.05169270834
5.33333331654865	3425.33
5.33666664988198	3546.22161458334
5.33999998321531	3497.12604166667
5.34333331654864	3295.5
5.34666664988198	3027.26106770834
5.34999998321531	2779.27643229167
5.35333331654864	2594.42682291667
5.35666664988197	2473.53385416667
5.35999998321531	2396.16510416667
5.36333331654864	2342.92
5.36666664988197	2301.84
5.36999998321531	2271.55
5.37333331654864	2250.42526041667
5.37666664988197	2236.17486979167
5.37999998321531	2222.79895833334
5.38333331654864	2204.36588541667
5.38666664988197	2180.07
5.3899999832153	2153.48294270834
5.39333331654864	2131.76223958334
5.39666664988197	2115.55846354167
5.3999999832153	2106.28893229167
5.40333331654864	2117.08
5.40666664988197	2183.71731770834
5.4099999832153	2308.3
5.41333331654864	2454.44505208334
5.41666664988197	2580.34596354167
5.4199999832153	2687.40286458334
5.42333331654863	2801.00065104167
5.42666664988197	2923.00416666667
5.4299999832153	3035.71354166667
5.43333331654863	3114.1
5.43666664988197	3148.95
5.4399999832153	3143.43
5.44333331654863	3107.45
5.44666664988197	3044.89
5.4499999832153	2961.23
5.45333331654863	2872.56184895834
5.45666664988196	2800.87513020834
5.4599999832153	2755.24283854167
5.46333331654863	2731.98932291667
5.46666664988196	2723.95026041667
5.4699999832153	2724.93
5.47333331654863	2725.42
5.47666664988196	2718.74
5.4799999832153	2702.22942708334
5.48333331654863	2684.14401041667
5.48666664988196	2666.06
5.48999998321529	2649
5.49333331654863	2629.46471354167
5.49666664988196	2606.66
5.49999998321529	2579.80013020834
5.50333331654863	2552.22135416667
5.50666664988196	2529.29388020834
5.50999998321529	2519.97239583334
5.51333331654863	2525
5.51666664988196	2540.69
5.51999998321529	2558.63619791667
5.52333331654862	2574.35611979167
5.52666664988196	2586.10403645834
5.52999998321529	2598.09
5.53333331654862	2613.61536458334
5.53666664988196	2634.12
5.53999998321529	2647.10690104167
5.54333331654862	2642.79713541667
5.54666664988195	2616.59036458334
5.54999998321529	2577.87174479167
5.55333331654862	2536.80911458334
5.55666664988195	2500.44
5.55999998321529	2477.92
5.56333331654862	2470.65169270834
5.56666664988195	2477.28697916667
5.56999998321528	2489.08528645834
5.57333331654862	2502.59283854167
5.57666664988195	2512.54752604167
5.57999998321528	2515.58072916667
5.58333331654862	2511.30989583334
5.58666664988195	2505.09557291667
5.58999998321528	2508.59440104167
5.59333331654862	2526.89049479167
5.59666664988195	2553.45
5.59999998321528	2570.63463541667
5.60333331654861	2562.90208333334
5.60666664988195	2530.42
5.60999998321528	2486.03
5.61333331654861	2446.85
5.61666664988195	2425.74309895834
5.61999998321528	2430.92877604167
5.62333331654861	2460.23372395834
5.62666664988195	2501.27786458334
5.62999998321528	2534.90247395834
5.63333331654861	2547.16197916667
5.63666664988194	2535.09557291667
5.63999998321528	2505.32057291667
5.64333331654861	2473.33
5.64666664988194	2452.04088541667
5.64999998321528	2444.18
5.65333331654861	2442.94739583334
5.65666664988194	2440.79661458334
5.65999998321528	2434.34166666667
5.66333331654861	2423.67
5.66666664988194	2412.77591145834
5.66999998321527	2404.39231770834
5.67333331654861	2400.74427083334
5.67666664988194	2400.7
5.67999998321527	2405.18
5.68333331654861	2414.49
5.68666664988194	2423.87369791667
5.68999998321527	2428.61002604167
5.69333331654861	2424.47057291667
5.69666664988194	2413.09674479167
5.69999998321527	2396.31393229167
5.7033333165486	2380.59778645834
5.70666664988194	2380.11705729167
5.70999998321527	2427.18
5.7133333165486	2599.12
5.71666664988194	3053.69
5.71999998321527	3990.80911458334
5.7233333165486	5486.49
5.72666664988194	7329.25
5.72999998321527	8964.27
5.7333333165486	9696.14427083334
5.73666664988193	9123.70195312501
5.73999998321527	7535.32434895833
5.7433333165486	5671.12
5.74666664988193	4186.28958333334
5.74999998321526	3254.00520833334
5.7533333165486	2739.19401041667
5.75666664988193	2464.30143229167
5.75999998321526	2309.68
5.7633333165486	2223.54
5.76666664988193	2185.55
5.76999998321526	2195.27
5.7733333165486	2252.86
5.77666664988193	2340.80729166667
5.77999998321526	2427.04348958334
5.78333331654859	2484.80638020834
5.78666664988193	2510.78151041667
5.78999998321526	2529.82
5.79333331654859	2578.39
5.79666664988193	2695.47356770833
5.79999998321526	2893.36
5.80333331654859	3136.9
5.80666664988193	3340.02486979167
5.80999998321526	3408.56
5.81333331654859	3309.68
5.81666664988192	3094.87
5.81999998321526	2856.04
5.82333331654859	2664.76145833334
5.82666664988192	2541.59778645834
5.82999998321526	2475.40729166667
5.83333331654859	2444.91
5.83666664988192	2445.88463541667
5.83999998321526	2485.14
5.84333331654859	2563.30807291667
5.84666664988192	2662.1
5.84999998321525	2742.83177083334
5.85333331654859	2770.06549479167
5.85666664988192	2737.68
5.85999998321525	2674.69505208334
5.86333331654859	2615.68294270834
5.86666664988192	2569.36901041667
5.86999998321525	2530.38763020834
5.87333331654859	2495.98997395834
5.87666664988192	2477.59205729167
5.87999998321525	2478.34
5.88333331654858	2494.32708333334
5.88666664988192	2512.13645833334
5.88999998321525	2523.04283854167
5.89333331654858	2524.15247395834
5.89666664988192	2517.00768229167
5.89999998321525	2504.21
5.90333331654858	2490.88307291667
5.90666664988192	2480.57513020834
5.90999998321525	2479.95182291667
5.91333331654858	2495.44622395834
5.91666664988191	2527.96627604167
5.91999998321525	2569.02174479167
5.92333331654858	2600.92604166667
5.92666664988191	2611.76
5.92999998321525	2592.97083333334
5.93333331654858	2547.23177083334
5.93666664988191	2483.65455729167
5.93999998321524	2414.34
5.94333331654858	2350.73190104167
5.94666664988191	2298.50065104167
5.94999998321524	2263.41
5.95333331654858	2245.53815104167
5.95666664988191	2252.62864583334
5.95999998321524	2297.33502604167
5.96333331654857	2401.09
5.96666664988191	2566.21
5.96999998321524	2765.60416666667
5.97333331654857	2936.34388020834
5.97666664988191	3012.26705729167
5.97999998321524	2965.53
5.98333331654857	2822.21263020834
5.98666664988191	2648.12174479167
5.98999998321524	2498.91302083333
5.99333331654857	2398.58
5.9966666498819	2339.59583333334
5.99999998321524	2307.7
6.00333331654857	2292.14557291667
6.0066666498819	2288.14205729167
6.00999998321524	2298.04
6.01333331654857	2321.58
6.0166666498819	2353.15
6.01999998321524	2381.32291666667
6.02333331654857	2394.58
6.0266666498819	2389.55768229167
6.02999998321523	2371.51
6.03333331654857	2357.41315104167
6.0366666498819	2366.35
6.03999998321523	2409.01302083334
6.04333331654857	2480.63190104167
6.0466666498819	2562.41
6.04999998321523	2632.99
6.05333331654857	2672.50247395833
6.0566666498819	2673.34
6.05999998321523	2638.87877604167
6.06333331654856	2586.10481770834
6.0666666498819	2530.15
6.06999998321523	2480.18255208334
6.07333331654856	2436.64
6.0766666498819	2400.35052083333
6.07999998321523	2373.02
6.08333331654856	2356.98606770834
6.0866666498819	2350.32877604167
6.08999998321523	2346.79
6.09333331654856	2342.68333333334
6.09666664988189	2340.55611979167
6.09999998321523	2347.26
6.10333331654856	2362.6
6.10666664988189	2382.73151041667
6.10999998321523	2397.43
6.11333331654856	2403.94361979167
6.11666664988189	2404.61158854167
6.11999998321523	2410.93
6.12333331654856	2441.41
6.12666664988189	2513.46
6.12999998321522	2630.99791666667
6.13333331654856	2770.93
6.13666664988189	2889.36158854167
6.13999998321522	2942.17552083334
6.14333331654855	2909.96
6.14666664988189	2804.79986979167
6.14999998321522	2659.85208333334
6.15333331654855	2512.27669270834
6.15666664988189	2391.18216145834
6.15999998321522	2306.64856770834
6.16333331654855	2257.16184895834
6.16666664988189	2233.93528645834
6.16999998321522	2232.48
6.17333331654855	2246.76302083334
6.17666664988188	2266.53
6.17999998321522	2280.85221354167
6.18333331654855	2285.46380208334
6.18666664988188	2283.9
6.18999998321522	2283.57213541667
6.19333331654855	2288.81
6.19666664988188	2301.53645833334
6.19999998321522	2323.79674479167
6.20333331654855	2355.28
6.20666664988188	2391.61614583334
6.20999998321521	2425.83229166667
6.21333331654855	2449.38
6.21666664988188	2458.24
6.21999998321521	2450.63932291667
6.22333331654855	2432.24895833334
6.22666664988188	2409.83
6.22999998321521	2397.43111979167
6.23333331654855	2403.68971354167
6.23666664988188	2429.68932291667
6.23999998321521	2465.45091145834
6.24333331654854	2498.06106770834
6.24666664988188	2515.89
6.24999998321521	2510.64557291667
6.25333331654854	2480.57213541667
6.25666664988188	2433.20247395834
6.25999998321521	2381.03
6.26333331654854	2337.71
6.26666664988188	2309.42916666667
6.26999998321521	2295.86
6.27333331654854	2291.21471354167
6.27666664988187	2292.3
6.27999998321521	2294.44
6.28333331654854	2296.28
6.28666664988187	2301.62239583334
6.28999998321521	2315.29
6.29333331654854	2339.29166666667
6.29666664988187	2369.2
6.29999998321521	2398.67
6.30333331654854	2416.98
6.30666664988187	2415.07682291667
6.3099999832152	2389.12291666667
6.31333331654854	2345.52213541667
6.31666664988187	2296.5
6.3199999832152	2255.24544270834
6.32333331654854	2230.5
6.32666664988187	2220.94
6.3299999832152	2220.12643229167
6.33333331654853	2221.15
6.33666664988187	2225.77252604167
6.3399999832152	2236.82526041667
6.34333331654853	2260.47330729167
6.34666664988187	2292.61080729167
6.3499999832152	2330.64
6.35333331654853	2368.55794270834
6.35666664988186	2401.26888020834
6.3599999832152	2422.47630208334
6.36333331654853	2427.72096354167
6.36666664988186	2415.75807291667
6.3699999832152	2387.71
6.37333331654853	2347.9
6.37666664988186	2303.19
6.3799999832152	2263.04895833334
6.38333331654853	2233.88424479167
6.38666664988186	2219.39947916667
6.38999998321519	2218.65872395834
6.39333331654853	2227.20729166667
6.39666664988186	2237.92
6.39999998321519	2248.22864583334
6.40333331654853	2255.38098958334
6.40666664988186	2266.45598958334
6.40999998321519	2292.46276041667
6.41333331654853	2351.36
6.41666664988186	2460.77408854167
6.41999998321519	2627.28268229167
6.42333331654852	2830.99192708334
6.42666664988186	3018.33
6.42999998321519	3126.09
6.43333331654852	3116.57
6.43666664988186	3000.30533854167
6.43999998321519	2820.01
6.44333331654852	2631.07903645834
6.44666664988186	2477.53
6.44999998321519	2377.81
6.45333331654852	2326.95
6.45666664988185	2305.77
6.45999998321519	2298.98541666667
6.46333331654852	2292.29
6.46666664988185	2273.14
6.46999998321519	2231.90260416667
6.47333331654852	2174.15338541667
6.47666664988185	2116.79
6.47999998321519	2080.68763020834
6.48333331654852	2075.57630208334
6.48666664988185	2100.26041666667
6.48999998321518	2143.16
6.49333331654852	2190.55
6.49666664988185	2229.70651041667
6.49999998321518	2253.04244791667
6.50333331654852	2260.09309895834
6.50666664988185	2259.01432291667
6.50999998321518	2262.51510416667
6.51333331654852	2276.68
6.51666664988185	2298.08567708334
6.51999998321518	2317.78033854167
6.52333331654851	2329.67
6.52666664988185	2337.32
6.52999998321518	2352.54114583334
6.53333331654851	2396.1
6.53666664988184	2492.39127604167
6.53999998321518	2659.24557291667
6.54333331654851	2896.81809895834
6.54666664988184	3166.28971354167
6.54999998321518	3396.84
6.55333331654851	3515.46653645833
6.55666664988184	3480.55794270834
6.55999998321518	3309.46783854167
6.56333331654851	3058.62486979167
6.56666664988184	2802.51614583334
6.56999998321517	2597.12122395834
6.57333331654851	2460.15
6.57666664988184	2382.66614583334
6.57999998321517	2339.02044270833
6.58333331654851	2311.49
6.58666664988184	2291.46901041667
6.58999998321517	2281.23
6.59333331654851	2283.65325520834
6.59666664988184	2296.88268229167
6.59999998321517	2314.86471354167
6.6033333165485	2331.49322916667
6.60666664988184	2339.23736979167
6.60999998321517	2333.21106770834
6.6133333165485	2313.02747395834
6.61666664988184	2281.4
6.61999998321517	2245.74
6.6233333165485	2212.16940104167
6.62666664988184	2186.16315104167
6.62999998321517	2167.28
6.6333333165485	2154.55
6.63666664988183	2149.98
6.63999998321517	2153.34
6.6433333165485	2165.95
6.64666664988183	2182.54947916667
6.64999998321517	2198.90130208334
6.6533333165485	2212.83346354167
6.65666664988183	2225.28
6.65999998321517	2236.36067708334
6.6633333165485	2242.10755208334
6.66666664988183	2243.49
[truncated: 3,900 more rows]

## Sheet: 0.14-1
0.003330199940999	1099.44
0.006663533274333	1099.36
0.009996866607666	1099.12135416667
0.013330199940999	1098.99596354167
0.016663533274333	1099.53
0.019996866607666	1100.33216145834
0.023330199940999	1100.86380208334
0.026663533274333	1100.89
0.029996866607666	1100.9
0.033330199940999	1101.12278645834
0.036663533274333	1101.33
0.039996866607666	1101.47200520834
0.043330199940999	1101.43229166667
0.046663533274333	1101.81822916667
0.049996866607666	1101.86002604167
0.053330199940999	1102.50104166667
0.056663533274333	1103.04895833334
0.059996866607666	1103.22513020834
0.063330199940999	1103.15130208334
0.066663533274333	1102.73190104167
0.069996866607666	1102.99635416667
0.073330199940999	1103.25794270834
0.076663533274333	1103.54401041667
0.079996866607666	1103.79947916667
0.083330199940999	1103.79
0.086663533274333	1103.93346354167
0.089996866607666	1104.49466145834
0.093330199940999	1105.19
0.096663533274333	1105.83919270834
0.099996866607666	1106.00104166667
0.103330199940999	1106.11223958334
0.106663533274333	1106.24322916667
0.109996866607666	1106.74557291667
0.113330199940999	1106.66184895834
0.116663533274333	1106.87747395834
0.119996866607666	1107.10651041667
0.123330199940999	1107.74
0.126663533274333	1107.48
0.129996866607666	1107.02747395834
0.133330199940999	1106.67044270834
0.136663533274333	1107.09
0.139996866607666	1107.10755208334
0.143330199940999	1107.51236979167
0.146663533274333	1107.59466145834
0.149996866607666	1107.82721354167
0.153330199940999	1107.93333333334
0.156663533274333	1108.14322916667
0.159996866607666	1108.59166666667
0.163330199940999	1108.76549479167
0.166663533274333	1108.86158854167
0.169996866607666	1108.89348958334
0.173330199940999	1109.63111979167
0.176663533274333	1110.22747395834
0.179996866607666	1110.78151041667
0.183330199940999	1110.3
0.186663533274333	1109.81263020834
0.189996866607666	1108.86
0.193330199940999	1108.84934895834
0.196663533274333	1109.28
0.199996866607666	1109.94791666667
0.203330199940999	1110.26
0.206663533274333	1110.3
0.209996866607666	1110.37630208334
0.213330199940999	1110.30091145834
0.216663533274333	1110.50651041667
0.219996866607666	1110.88684895834
0.223330199940999	1111.57213541667
0.226663533274333	1111.85169270834
0.229996866607666	1112.28997395834
0.233330199940999	1112.55130208334
0.236663533274333	1113.33346354167
0.239996866607666	1113.62
0.243330199940999	1113.82
0.246663533274333	1113.67447916667
0.249996866607666	1113.32
0.253330199940999	1113.22486979167
0.256663533274333	1113.47513020834
0.259996866607666	1113.89
0.263330199940999	1114.21
0.266663533274333	1114.03802083334
0.269996866607666	1114.39
0.273330199940999	1114.86627604167
0.276663533274333	1115.46
0.279996866607666	1115.64596354167
0.283330199940999	1115.32
0.286663533274333	1115.56067708334
0.289996866607666	1116.28411458334
0.29333	1117.22278645834
0.296663533274333	1117.36354166667
0.299996866607666	1117.32
0.30333	1117.50950520834
0.306663533274333	1117.84088541667
0.309996866607666	1118.35013020834
0.31333	1118.79205729167
0.316663533274333	1119.21145833334
0.319996866607666	1119.45
0.32333	1119.68
0.326663533274333	1120.06966145834
0.329996866607666	1120.11809895834
0.33333	1120.26979166667
0.336663533274333	1120.56
0.339996866607666	1121.01666666667
0.34333	1121.18177083334
0.346663533274333	1121.27
0.349996866607667	1121.5
0.35333	1121.78450520834
0.356663533274333	1122.54908854167
0.359996866607667	1123.24934895834
0.36333	1123.8
0.366663533274333	1123.97278645834
0.369996866607667	1123.82
0.37333	1124.02994791667
0.376663533274333	1124.35989583334
0.379996866607667	1125.12135416667
0.38333	1125.57
0.386663533274333	1125.64127604167
0.389996866607667	1125.96536458334
0.39333	1126.27174479167
0.396663533274334	1127.15638020834
0.399996866607667	1127.63854166667
0.40333	1128.20442708334
0.406663533274334	1128.46783854167
0.409996866607667	1128.60403645834
0.41333	1128.76
0.416663533274334	1128.85755208334
0.419996866607667	1129.25247395834
0.42333	1129.85442708334
0.426663533274334	1130.62
0.429996866607667	1131.24479166667
0.43333	1131.64166666667
0.436663533274334	1131.75455729167
0.439996866607667	1132.07
0.443330199941001	1132.70286458334
0.446663533274334	1132.78919270834
0.449996866607667	1132.83268229167
0.453330199941001	1132.78
0.456663533274334	1134
0.459996866607667	1134.95611979167
0.463330199941001	1135.2
0.466663533274334	1134.70494791667
0.469996866607667	1134.26
0.473330199941001	1134.47916666667
0.476663533274334	1135.04166666667
0.479996866607667	1135.58
0.483330199941001	1136.05520833334
0.486663533274334	1136.37786458334
0.489996866607667	1136.74
0.493330199941001	1136.92122395834
0.496663533274334	1137.09
0.499996866607668	1137.81236979167
0.503330199941001	1138.64674479167
0.506663533274334	1138.95325520834
0.509996866607667	1138.12864583334
0.513330199941001	1137.49596354167
0.516663533274334	1138.05533854167
0.519996866607667	1139.08658854167
0.523330199941001	1139.3
0.526663533274334	1139.16080729167
0.529996866607667	1139.48580729167
0.533330199941001	1140.30533854167
0.536663533274334	1140.71744791667
0.539996866607667	1140.82
0.54333	1140.99
0.546663533274334	1141.10872395834
0.549996866607667	1141.16770833334
0.55333	1141.19
0.556663533274334	1141.7
0.559996866607667	1142.1
0.56333	1142.68
0.566663533274334	1142.58
0.569996866607667	1143.17057291667
0.57333	1143.50377604167
0.576663533274333	1144.04
0.579996866607667	1143.94
0.58333	1144.01
0.586663533274333	1144.19270833334
0.589996866607667	1144.52
0.59333	1144.45286458334
0.596663533274333	1144.58268229167
0.599996866607667	1145.08
0.60333	1145.59
0.606663533274333	1146.08697916667
0.609996866607666	1146.51
0.61333	1147.5
0.616663533274333	1148.29
0.619996866607666	1148.59
0.62333	1148.68072916667
0.626663533274333	1148.83932291667
0.629996866607666	1149.08
0.63333	1149.02
0.636663533274333	1148.96145833334
0.639996866607666	1149.20559895834
0.643330199940999	1149.32252604167
0.646663533274333	1149.14
0.649996866607666	1148.88294270834
0.653330199940999	1148.96
0.656663533274333	1149.24869791667
0.659996866607666	1149.19869791667
0.663330199940999	1149.44934895834
0.666663533274333	1150.14
0.669996866607666	1151.35
0.673330199940999	1152.23
0.676663533274332	1152.10169270834
0.679996866607666	1151.37799479167
0.683330199940999	1151
0.686663533274332	1151.18216145834
0.689996866607666	1151.68580729167
0.693330199940999	1151.82994791667
0.696663533274332	1151.92
0.699996866607666	1152.14388020834
0.703330199940999	1152.58684895834
0.706663533274332	1152.95286458334
0.709996866607665	1153.47135416667
0.713330199940999	1153.43932291667
0.716663533274332	1153.66940104167
0.719996866607665	1153.86158854167
0.723330199940999	1154.56
0.726663533274332	1155.09283854167
0.729996866607665	1155.21145833334
0.733330199940998	1155.46783854167
0.736663533274332	1155.74
0.739996866607665	1156.29
0.743330199940998	1156.31731770834
0.746663533274332	1156.45026041667
0.749996866607665	1156.91901041667
0.753330199940998	1157.88255208334
0.756663533274332	1158.18
0.759996866607665	1157.77473958334
0.763330199940998	1157.42630208334
0.766663533274332	1157.95598958334
0.769996866607665	1158.91
0.773330199940998	1159.39270833334
0.776663533274331	1159.23776041667
0.779996866607665	1159.12760416667
0.783330199940998	1159.29075520834
0.786663533274331	1159.88190104167
0.789996866607665	1160.37
0.793330199940998	1161.01861979167
0.796663533274331	1161.86940104167
0.799996866607664	1162.47994791667
0.803330199940998	1162.46263020834
0.806663533274331	1162.19622395834
0.809996866607664	1162.1
0.813330199940998	1162.37552083334
0.816663533274331	1162.81979166667
0.819996866607664	1162.98
0.823330199940998	1162.99713541667
0.826663533274331	1163.04192708334
0.829996866607664	1163.28958333334
0.833330199940997	1163.89544270834
0.836663533274331	1164.58763020834
0.839996866607664	1164.97
0.843330199940997	1164.95
0.846663533274331	1164.31276041667
0.849996866607664	1164.74869791667
0.853330199940997	1165.10651041667
0.856663533274331	1165.67799479167
0.859996866607664	1165.44
0.863330199940997	1165.78
0.86666353327433	1165.69
0.869996866607664	1165.7
0.873330199940997	1165.55325520834
0.87666353327433	1165.65
0.879996866607664	1165.86497395834
0.883330199940997	1165.85
0.88666353327433	1166.00833333334
0.889996866607664	1166.10677083334
0.893330199940997	1166.61692708334
0.89666353327433	1167.01236979167
0.899996866607664	1167.11067708334
0.903330199940997	1166.58815104167
0.90666353327433	1166.70533854167
0.909996866607663	1167.2
0.913330199940997	1168
0.91666353327433	1168.02721354167
0.919996866607663	1168.34401041667
0.923330199940997	1168.74309895834
0.92666353327433	1169.48216145834
0.929996866607663	1169.53
0.933330199940997	1169.76692708334
0.93666353327433	1170.12434895834
0.939996866607663	1170.63151041667
0.943330199940996	1171.21
0.94666353327433	1171.4
0.949996866607663	1171.55
0.953330199940996	1171.40221354167
0.95666353327433	1171.91354166667
0.959996866607663	1172.46783854167
0.963330199940996	1173.28
0.966663533274329	1173.61848958334
0.969996866607663	1174.22161458334
0.973330199940996	1174.64583333334
0.976663533274329	1175.12317708334
0.979996866607663	1175.15911458334
0.983330199940996	1175.27044270834
0.986663533274329	1174.65091145834
0.989996866607663	1174.63697916667
0.993330199940996	1174.37
0.996663533274329	1174.86080729167
0.999996866607662	1175.23411458334
1.00333	1175.62825520834
1.00666353327433	1176.31
1.00999686660766	1176.57408854167
1.01333	1176.47239583334
1.01666353327433	1176.29
1.01999686660766	1176.52
1.02333	1177.29518229167
1.02666353327433	1177.50768229167
1.02999686660766	1177.49088541667
1.03333	1177.06692708334
1.03666353327433	1177.1
1.03999686660767	1177.41
1.04333	1177.57135416667
1.04666353327433	1177.53424479167
1.04999686660767	1177.66705729167
1.05333	1178.35
1.05666353327433	1178.9
1.05999686660767	1179.15
1.06333	1179.34088541667
1.06666353327433	1179.76536458334
1.06999686660767	1179.82
1.07333	1179.68528645834
1.07666353327433	1179.17434895834
1.07999686660767	1179.34427083334
1.08333	1179.31
1.08666353327433	1179.89
1.08999686660767	1179.77565104167
1.09333	1179.71
1.09666353327433	1179.67161458334
1.09999686660767	1180.20846354167
1.10333	1181.13411458334
1.10666353327433	1181.32
1.10999686660767	1181.26940104167
1.11333	1181.11588541667
1.11666353327433	1181.38619791667
1.11999686660767	1181.52447916667
1.12333	1181.82
1.12666353327433	1182.39348958334
1.12999686660767	1183.08424479167
1.13333	1183.39466145834
1.13666353327433	1183.31705729167
1.13999686660767	1182.68059895834
1.14333	1182.53580729167
1.14666353327433	1182.44
1.14999686660767	1182.76
1.15333	1182.85989583334
1.15666353327433	1183.17369791667
1.15999686660767	1183.62591145834
1.16333	1184.01692708334
1.16666353327434	1184.19231770834
1.16999686660767	1183.97786458334
1.17333	1183.96354166667
1.17666353327434	1183.88802083334
1.17999686660767	1184.49
1.18333	1184.73463541667
1.18666353327434	1184.99
1.18999686660767	1184.68932291667
1.19333	1184.43919270834
1.19666353327434	1184.49674479167
1.19999686660767	1184.53619791667
1.20333	1184.86888020834
1.20666353327434	1185.29674479167
1.20999686660767	1185.99713541667
1.21333	1186.25
1.21666353327434	1185.85013020834
1.21999686660767	1185.37
1.22333	1185.64
1.22666353327434	1186.31
1.22999686660767	1187.04661458334
1.23333	1187.31783854167
1.23666353327434	1187.24817708334
1.23999686660767	1187.05403645834
1.24333	1186.43
1.24666353327434	1186.25911458334
1.24999686660767	1186.62
1.25333	1187.36
1.25666353327434	1187.87161458334
1.25999686660767	1187.93385416667
1.26333	1188.18
1.26666353327434	1188.19518229167
1.26999686660767	1188.3
1.27333	1188.32630208334
1.27666353327434	1188.72174479167
1.27999686660767	1189.08645833334
1.28333	1189.25924479167
1.28666353327434	1188.77
1.28999686660767	1188.39
1.29333	1188.05677083334
1.29666353327434	1188.04505208334
1.29999686660767	1187.72
1.30333	1187.59973958334
1.30666353327434	1187.62018229167
1.30999686660767	1187.44
1.31333	1186.68723958334
1.31666353327434	1185.93
1.31999686660767	1185.6
1.32333019994101	1185.81184895834
1.32666353327434	1186.00872395834
1.32999686660767	1186.24544270834
1.33333019994101	1186.37057291667
1.33666353327434	1186.09596354167
1.33999686660767	1186.01
1.34333019994101	1185.54
1.34666353327434	1185.46119791667
1.34999686660767	1185.48
1.35333019994101	1185.74
1.35666353327434	1186.28020833334
1.35999686660767	1186.65364583334
1.36333019994101	1187.04
1.36666353327434	1187.16
1.36999686660767	1187.05
1.37333019994101	1187.81354166667
1.37666353327434	1188.68
1.37999686660767	1188.96393229167
1.38333019994101	1188.09739583334
1.38666353327434	1187.68658854167
1.38999686660767	1187.88020833334
1.39333019994101	1187.98
1.39666353327434	1188.04283854167
1.39999686660767	1187.89114583334
1.40333019994101	1188.35
1.40666353327434	1188.42643229167
1.40999686660767	1188.95911458334
1.41333019994101	1189.67
1.41666353327434	1190.16
1.41999686660767	1190.39
1.42333019994101	1190.18606770834
1.42666353327434	1190.54440104167
1.42999686660767	1191.52447916667
1.43333019994101	1192.42174479167
1.43666353327434	1192.91
1.43999686660767	1192.92122395834
1.44333019994101	1192.95520833334
1.44666353327434	1193.06158854167
1.44999686660767	1193.00026041667
1.45333019994101	1192.96
1.45666353327434	1192.86458333334
1.45999686660768	1192.80442708334
1.46333019994101	1192.71
1.46666353327434	1192.46302083334
1.46999686660768	1192.42981770834
1.47333019994101	1193.50247395834
1.47666353327434	1194.75807291667
1.47999686660768	1195.57
1.48333019994101	1195.14309895834
1.48666353327434	1194.77981770834
1.48999686660768	1194.21
1.49333019994101	1194.27005208334
1.49666353327434	1194.51
1.49999686660768	1195.23567708334
1.50333019994101	1195.72213541667
1.50666353327434	1195.70677083334
1.50999686660768	1195.76223958334
1.51333019994101	1195.88
1.51666353327434	1196.19
1.51999686660768	1196.34622395834
1.52333019994101	1196.25572916667
1.52666353327434	1196.49674479167
1.52999686660768	1197.06653645834
1.53333019994101	1197.53
1.53666353327434	1197.15677083334
1.53999686660768	1196.44505208334
1.54333019994101	1195.86
1.54666353327434	1196.12408854167
1.54999686660768	1196.52408854167
1.55333019994101	1196.93763020834
1.55666353327434	1197.21341145834
1.55999686660768	1197.48098958334
1.56333019994101	1197.5
1.56666353327434	1197.2
1.56999686660768	1197.09427083334
1.57333019994101	1197.52552083334
1.57666353327434	1198
1.57999686660768	1198.32
1.58333019994101	1198.53033854167
1.58666353327434	1198.57057291667
1.58999686660768	1198.59166666667
1.59333019994101	1198.59
1.59666353327434	1198.83
1.59999686660768	1199.17526041667
1.60333019994101	1199.51
1.60666353327435	1199.98424479167
1.60999686660768	1199.78020833334
1.61333019994101	1199.45
1.61666353327435	1199.45026041667
1.61999686660768	1199.95325520834
1.62333019994101	1200.50208333334
1.62666353327435	1200.43411458334
1.62999686660768	1200.59075520834
1.63333019994101	1200.87864583334
1.63666353327435	1201.06536458334
1.63999686660768	1200.78190104167
1.64333019994101	1200.3
1.64666353327435	1200.10130208334
1.64999686660768	1200.63
1.65333019994101	1201.47942708334
1.65666353327435	1201.77
1.65999686660768	1201.73
1.66333019994101	1201.48
1.66666353327435	1202.14856770834
1.66999686660768	1202.68541666667
1.67333019994101	1203.68619791667
1.67666353327435	1204.03
1.67999686660768	1204.21510416667
1.68333019994101	1204.00013020834
1.68666353327435	1204.51223958334
1.68999686660768	1205.39401041667
1.69333019994101	1206.20182291667
1.69666353327435	1206.20950520834
1.69999686660768	1206.61
1.70333019994101	1206.96
1.70666353327435	1207.82864583334
1.70999686660767	1208.36809895834
1.71333	1209.20638020834
1.71666353327434	1210.11901041667
1.71999686660767	1210.59244791667
1.72333	1211.06106770834
1.72666353327434	1211.34596354167
1.72999686660767	1211.81744791667
1.73333	1211.49
1.73666353327434	1211.78958333334
1.73999686660767	1212.41510416667
1.74333	1213.88
1.74666353327434	1214.64
1.74999686660767	1214.94
1.75333	1214.97643229167
1.75666353327434	1215.1
1.75999686660767	1215.42018229167
1.76333	1215.62552083334
1.76666353327434	1215.45
1.76999686660767	1214.89
1.77333	1214.72591145834
1.77666353327434	1215.13723958334
1.77999686660767	1216.40208333334
1.78333	1217.53216145834
1.78666353327434	1218.80755208334
1.78999686660767	1219.54
1.79333	1219.91458333334
1.79666353327434	1219.94
1.79999686660767	1220.04
1.80333	1221.17
1.80666353327434	1223.19466145834
1.80999686660767	1226.42408854167
1.81333	1230.42252604167
1.81666353327434	1235.55338541667
1.81999686660767	1241.36
1.82333	1247.80169270834
1.82666353327434	1254.53268229167
1.82999686660767	1260.9
1.83333	1266.33
1.83666353327434	1270.82
1.83999686660767	1275.50416666667
1.84333	1280.31940104167
1.84666353327434	1284.62
1.84999686660767	1288.52513020834
1.85333019994101	1292.01041666667
1.85666353327434	1295.81770833334
1.85999686660767	1298.50130208334
1.86333019994101	1300.80377604167
1.86666353327434	1303.8
1.86999686660767	1310.16966145834
1.87333019994101	1323.25
1.87666353327434	1348.84
1.87999686660767	1396.06809895834
1.88333019994101	1462.13567708334
1.88666353327434	1529
1.88999686660767	1576.92
1.89333019994101	1601.26223958334
1.89666353327434	1609.42018229167
1.89999686660767	1606.56
1.90333019994101	1597.79739583334
1.90666353327434	1592.24401041667
1.90999686660767	1602.15794270834
1.91333019994101	1633.3
1.91666353327434	1686.51
1.91999686660767	1751.71627604167
1.92333019994101	1819.87486979167
1.92666353327434	1894.35768229167
1.92999686660767	2014.25755208334
1.93333019994101	2479.50416666667
1.93666353327434	4300.85
1.93999686660767	7190.65104166667
1.94333019994101	10021.335546875
1.94666353327434	11531.4111979167
1.94999686660767	11955.3244791667
1.95333019994101	12192.9848958334
1.95666353327434	12577.3580729167
1.95999686660767	13166.5
1.96333019994101	13768.5
1.96666353327434	14105.4
1.96999686660767	14045.8479166667
1.97333019994101	13730.2
1.97666353327434	13393.2678385417
1.97999686660767	13152.2619791667
1.98333019994101	12995.2955729167
1.98666353327434	12902.940234375
1.98999686660767	12845.0278645834
1.99333019994101	12821.0815104167
1.99666353327434	12802.4049479167
1.99999686660768	12785.6822916667
2.00333019994101	12770.958984375
2.00666353327434	12747.2313802084
2.00999686660767	12705.1907552084
2.01333019994101	12620.1
2.01666353327434	12507.0131510417
2.01999686660768	12489.6
2.02333019994101	13016.3
2.02666353327434	15262.9423177084
2.02999686660768	21291.6740885417
2.03333019994101	33651.773828125
2.03666353327434	54348.7260416667
2.03999686660768	83425.2631510417
2.04333019994101	118632.970572917
2.04666353327434	155643.751041667
2.04999686660768	189965.045182292
2.05333019994101	217758.292708334
2.05666353327434	235691.476302084
2.05999686660768	240658.972786459
2.06333019994101	231417.303255209
2.06666353327434	210437.430208334
2.06999686660768	183368.287239584
2.07333019994101	156572.473828125
2.07666353327434	134023.005989584
2.07999686660768	116663.49140625
2.08333019994101	103285.655989584
2.08666353327434	92414.3
2.08999686660768	83286.633984375
2.09333019994101	75452.3759114584
2.09666353327434	68862.9877604167
2.09999686660768	63481.0384114584
2.10333019994101	59340.1696614584
2.10666353327434	56197.2544270834
2.10999686660768	53779.3
2.11333019994101	51829.5822916667
2.11666353327434	50257.8680989584
2.11999686660768	48919.7483072917
2.12333019994101	47670.0638020834
2.12666353327434	46130.7908854167
2.12999686660768	43871.009765625
2.13333019994101	40511.7813802084
2.13666353327434	36293.9740885417
2.13999686660768	32081.3080729167
2.14333019994101	28906.6852864584
2.14666353327435	27327.0356770834
2.14999686660768	27332.8791666667
2.15333019994101	28582.215234375
2.15666353327435	30628.2576822917
2.15999686660768	32771.0641927084
2.16333019994101	34287.8731770834
2.16666353327435	34774.6276041667
2.16999686660768	34405.2020833334
2.17333019994101	33616.2635416667
2.17666353327435	32701.6279947917
2.17999686660768	31870.1006510417
2.18333019994101	31302.0763020834
2.18666353327435	31035.672265625
2.18999686660768	30912.7
2.19333019994101	30614.6065104167
2.19666353327435	30003.731640625
2.19999686660768	29129.2442708334
2.20333019994101	28117.1365885417
2.20666353327435	27122.5415364583
2.20999686660768	26193.1782552084
2.21333019994101	25351.7569010417
2.21666353327435	24585.6592447917
2.21999686660768	23875.501171875
2.22333019994101	23223.611328125
2.22666353327435	22614.1631510417
2.22999686660768	22114.5602864584
2.23333019994101	21773.8493489584
2.23666353327435	21612.956640625
2.23999686660768	21551.9951822917
2.24333019994101	21450.1
2.24666353327435	21254.9486979167
2.24999686660768	21048.6661458334
2.25333019994101	20983.9927083333
2.25666353327435	21003.562890625
2.25999686660768	20796.8690104167
2.26333019994101	20145.1694010417
2.26666353327435	19220.566015625
2.26999686660768	18369.523046875
2.27333019994101	17740.276953125
2.27666353327435	17233.3936197917
2.27999686660768	16756.3463541667
2.28333019994101	16323.119140625
2.28666353327435	15940.6350260417
2.28999686660768	15527.8934895834
2.29333019994101	15010.2989583334
2.29666353327435	14386.9907552084
2.29999686660768	13749
2.30333019994102	13165.5743489584
2.30666353327435	12648.180859375
2.30999686660768	12168.6
2.31333019994102	11723.6377604167
2.31666353327435	11328.5263020834
2.31999686660768	10984.9
2.32333019994102	10681.4299479167
2.32666353327435	10410.0346354167
2.32999686660768	10158.7950520834
2.33333019994102	9926.78932291667
2.33666353327435	9703.92
2.33999686660768	9487.91536458334
2.34333019994102	9273.39635416667
2.34666353327435	9055.22330729167
2.34999686660768	8839.56276041667
2.35333019994102	8639.48645833334
2.35666353327435	8478.28216145834
2.35999686660768	8392.12
2.36333019994102	8379.69036458334
2.36666353327435	8411.24
2.36999686660768	8418.13190104167
2.37333019994102	8361.26588541667
2.37666353327435	8208.87161458334
2.37999686660768	7943.51432291667
2.38333019994102	7595.40455729167
2.38666353327435	7245.47408854167
2.38999686660768	6967.93
2.39333019994102	6778.35
2.39666353327435	6648.70104166667
2.39999686660768	6557.86106770834
2.40333019994102	6490.91184895834
2.40666353327435	6445.3
2.40999686660768	6461.62981770834
2.41333019994102	6629.93307291667
2.41666353327435	7018.52200520834
2.41999686660768	7566.9
2.42333019994102	8064.40013020834
2.42666353327435	8245.53736979167
2.42999686660768	7948.80729166667
2.43333019994102	7277.18763020834
2.43666353327435	6525.13815104167
2.43999686660768	5961.98841145834
2.44333019994102	5641.55416666667
2.44666353327435	5472.16315104167
2.44999686660769	5358.59036458334
2.45333019994102	5259.65
2.45666353327435	5161.85989583334
2.45999686660769	5068.01
2.46333019994102	4984.03463541667
2.46666353327435	4912.23684895834
2.46999686660769	4851.84
2.47333019994102	4796.05377604167
2.47666353327435	4739.42486979167
2.47999686660769	4676.13411458333
2.48333019994102	4607.09817708334
2.48666353327435	4539.81666666667
2.48999686660769	4485.41809895833
2.49333019994102	4448.96302083334
2.49666353327435	4426.57356770834
2.49999686660769	4408.81744791667
2.50333019994102	4384.74
2.50666353327435	4346.00651041667
2.50999686660769	4291.36627604167
2.51333019994102	4228.45872395834
2.51666353327435	4169.87096354167
2.51999686660769	4118.87
2.52333019994102	4073.46549479167
2.52666353327435	4028.24973958334
2.52999686660769	3996.21
2.53333019994102	4000.54
2.53666353327435	4048.8
2.53999686660769	4130.11966145834
2.54333019994102	4289.21
2.54666353327435	4752.22721354167
2.54999686660769	5960.63919270834
2.55333019994102	8229.71419270834
2.55666353327435	11077.262109375
2.55999686660769	13237.3489583334
2.56333019994102	13685.9229166667
2.56666353327435	12563.9053385417
2.56999686660769	10851.950390625
2.57333019994102	9347.04
2.57666353327435	8272.79010416667
2.57999686660769	7555.88580729167
2.58333019994102	7095.95377604167
2.58666353327435	6796.36
2.58999686660769	6557.54466145834
2.59333019994102	6305.84
2.59666353327436	6017.09
2.59999686660769	5728.26
2.60333019994102	5474.75
2.60666353327436	5270.89088541667
2.60999686660769	5099.24544270834
2.61333019994102	4956.11510416667
2.61666353327436	4847.69036458334
2.61999686660769	4797.37018229167
2.62333019994102	4818.73619791667
2.62666353327436	4898.83138020834
2.62999686660769	4998.62486979167
2.63333019994102	5071.86
2.63666353327436	5094.64596354167
2.63999686660769	5054.60026041667
2.64333019994102	4941.76
2.64666353327436	4721.09934895834
2.64999686660769	4371.62
2.65333019994102	3942.65638020833
2.65666353327436	3544.32486979167
2.65999686660769	3264.99
2.66333019994102	3107.61
2.66666353327436	3025.20442708334
2.66999686660769	2984.69830729167
2.67333019994102	2971.26901041667
2.67666353327436	2985.18880208334
2.67999686660769	3023.33
2.68333019994102	3096.93
2.68666353327436	3204.10208333334
2.68999686660769	3299.92447916667
2.69333019994102	3313.01
2.69666353327436	3216.61536458334
2.69999686660769	3061.24
2.70333019994102	2918.90651041667
2.70666353327436	2828.43893229167
2.70999686660769	2789.48723958334
2.71333019994102	2781.33
2.71666353327436	2781.42682291667
2.71999686660769	2760.51263020834
2.72333019994102	2710.83815104167
2.72666353327436	2639.41432291667
2.72999686660769	2565.72955729167
2.73333019994103	2501.6
2.73666353327436	2451.30247395834
2.73999686660769	2412.30377604167
2.74333019994103	2381.03697916667
2.74666353327436	2349.71184895834
2.74999686660769	2318.9
2.75333019994103	2295.32005208334
2.75666353327436	2292.57083333334
[truncated: 5,072 more rows]

## Sheet: 0.14-1-repeat
0.000004149999966	1096.43
[truncated: 5,899 more rows]

[truncated: 19 more sheets: 0.14-2, 0.14-2-repeat, 0.14-3, 0.14-3-repeat, 0.28-1, 0.28-1-repeat, 0.28-2, 0.28-2-repeat, 0.28-3, 0.28-3-repeat, NC-1, NC-1-repeat, NC-2, NC-2-repeat, NC-3, NC-3-repeat, Blank Sample, STD-50, STD-200]
